# Supplementary material for: Development and validation of an autonomous artificial intelligence agent for clinical decision-making in oncology
Source: Nat Cancer. 2025 Jun 6;6(8):1337–49. doi: 10.1038/s43018-025-00991-6 (PMC12380607; doi:10.1038/s43018-025-00991-6)
Supplement: Supplementary file 4 — Supplementary Tables 1–7. [file 43018_2025_991_MOESM4_ESM.xlsx]

## Sheet: Suppl Table 1
GPT-4 Tool Invocation Performance.
No	GPT-4V	MedSAM	Kras/Braf/MSI	OncoKB	Google	PubMed	Calculator
A	\cmark	-	\cmark	-	-	-	-
B	\cmark	-	\cmark	-	-	-	-
D	\cmark	-	\cmark	\cmark	\cmark	\qmark	-
G	-	\cmark \cmark	-	-	-	-	\cmark
Le	\cmark	-	-	\qmark	\cmark	\qmark	-
Lo	\cmark	-	\cmark	-	-	-	-
S	\cmark	-	\cmark	-	-	-	-
T	\cmark	-	-	-	-	-	-
W	-	\cmark \cmark	\cmark	\cmark	-	-	\cmark
X	-	\cmark \cmark	\cmark	\cmark \cmark	\cmark	\cmark	\cmark
Z	\cmark	-	(\xmark)	-	-	-	-
Ad	-	\cmark \cmark	\cmark	-	-	-	\cmark
An	\cmark	-	\cmark	-	-	-	-
Ch	-	\cmark \cmark	\cmark	-	-	-	\qmark
Da	\cmark	-	\cmark	-	-	-	-
J	\cmark	-	-	-	-	-	-
Ma	-	\cmark \cmark	-	\cmark	\qmark	\qmark	\qmark
Mi	-	\cmark \cmark	-	-	(\cmark)	-	\cmark (\cmark) (\cmark)
P	\cmark	-	(\xmark)	\cmark \cmark	-	-	-
Zh	-	\cmark \cmark	\cmark	-	-	-	\qmark

## Sheet: Suppl Table 2
Llama 3 70B Tool Invocation Performance.
No	GPT-4V	MedSAM	Kras/Braf/MSI	OncoKB	Google	PubMed	Calculator
A	\xmark	(\xmark) (\xmark)	\cmark	(\xmark)	(\cmark)	(\cmark)	-
B	\xmark (\xmark)	(\xmark)	\cmark	-	-	-	-
D	\cmark	(\xmark) (\xmark)	\cmark\footnotemark	\xmark	\cmark	\cmark	-
G	(\cmark)	\qmark \cmark	(\xmark)	(\xmark)	(\cmark)	(\cmark)	\qmark
Le	\cmark	(\xmark)	(\xmark)	\cmark	\cmark	\cmark	-
Lo	\xmark (\xmark)	(\xmark)	\cmark	(\xmark) (\xmark)	(\cmark)	(\cmark) (\cmark)	(\xmark)
S	\xmark	(\xmark)	\cmark	(\xmark)	-	-	-
T	\xmark (\xmark)	(\xmark)	(\xmark) (\xmark)	(\xmark)	(\cmark)	(\cmark)	-
W	\xmark (\xmark)	\qmark \xmark	\cmark	\cmark (\xmark)	-	(\cmark) (\cmark)	-
X	(\xmark)	\qmark \xmark	\qmark	\qmark \cmark	\cmark	\cmark	\qmark
Z	\xmark	(\xmark)	(\xmark)	(\xmark)	(\cmark)	(\cmark)	(\cmark)
Ad	(\xmark) (\xmark)	\xmark \xmark	\cmark\footnotemark	(\xmark)	(\cmark)	(\cmark)	\qmark
An	\xmark (\xmark)	(\xmark)	\cmark	(\xmark)	(\cmark)	(\cmark)	(\xmark)
Ch	(\xmark)	\xmark \xmark	\cmark	(\xmark)	(\cmark)	(\cmark)	\xmark (\xmark)
Da	\xmark	(\xmark)	\cmark	(\xmark)	(\cmark)	(\cmark)	-
J	\xmark (\xmark)	(\xmark)	(\xmark) (\xmark)	(\xmark) (\xmark)	(\cmark)	(\cmark) (\cmark)	(\xmark)
Ma	(\xmark)	\qmark \xmark	-	\cmark	\qmark	\cmark	\qmark
Mi	(\xmark) (\xmark) (\xmark)	\xmark \xmark	(\xmark)	(\xmark)	(\cmark)(\cmark)	(\cmark)	\xmark
P	\xmark (\xmark)	(\xmark) (\xmark)	(\xmark) (\xmark)	\xmark	(\cmark) (\cmark)	(\cmark)	(\xmark)
Zh	(\xmark)	\xmark \xmark	\cmark	(\xmark)	(\cmark)	(\cmark)	\xmark

## Sheet: Suppl Table 3
Mixtral 8x7B Tool Invocation Performance.
No	GPT-4V	MedSAM	Kras/Braf/MSI	OncoKB	Google	PubMed	Calculator
A	\qmark	(\xmark)	\qmark	-	-	-	-
B	\xmark	(\xmark)	\qmark	-	(\cmark)	-	-
D	\qmark	-	\cmark\footnotemark	\cmark	\qmark	\qmark	-
G	(\cmark)	\qmark \qmark	-	-	-	-	\qmark
Le	\cmark	-	-	\qmark	\qmark	\qmark	-
Lo	\cmark	-	\qmark	-	-	-	-
S	\lmark	-	\lmark	-	-	-	-
T	\cmark	-	-	-	-	-	-
W	-	\qmark \xmark	\qmark	\qmark	-	-	\qmark
X	-	\lmark \lmark	\lmark	\lmark \lmark	\lmark	\lmark	\lmark
Z	\xmark	-	-	(\cmark)	-	-	-
Ad	-	\lmark \lmark	\lmark	-	-	-	\lmark
An	\qmark	(\xmark)	\qmark	-	-	-	-
Ch	-	\lmark \lmark	\lmark	-	-	-	\lmark
Da	\qmark	-	\qmark	-	(\cmark\footnotemark)	(\cmark)	-
J	\xmark	-	-	-	-	-	-
Ma	-	\lmark \lmark	-	\lmark	\lmark	\lmark	\lmark
Mi	-	\qmark \xmark	-	-	-	-	\qmark
P	\lmark	-	-	\lmark \lmark	-	-	-
Zh	(\xmark)	\qmark	\qmark	-	-	-	\qmark

## Sheet: Suppl Table 4
Correctness evaluation.
\textbf{No.}	\textbf{Model Outputs}	\textbf{1}	\textbf{2}	\textbf{3}	\textbf{4}	\textbf{$\mathbb{M}$}
A	Given Mrs. Adams' stable liver metastases as evidenced by the comparison of CTA\_11\_11\_2023.png and CTA\_02\_24\_2024.png [Tool], alongside her genetic profile indicating MSS, and wild-type status for both BRAF and KRAS [Tool], her disease appears to be in a controlled state under the current regimen of FOLFOX and bevacizumab.	\cmark	\cmark	\cmark	\cmark	\cmark
	The stability of liver lesions suggests that the chemotherapy, in conjunction with bevacizumab, is effective in managing her metastatic colorectal cancer (mCRC) [Tool].	\cmark	\cmark	\cmark	\cmark	\cmark
	The development of hypertension, a known side effect of bevacizumab [11][12][13], necessitates a multidisciplinary approach to manage this condition without compromising her cancer treatment efficacy.	\cmark	\cmark	\cmark	\cmark	\cmark
	Given the stable disease and the absence of BRAF and KRAS mutations [Tool], Mrs. Adams remains a candidate for continued anti-EGFR therapy, considering her left-sided mCRC, which is typically more responsive to such treatments [2][8].	\cmark	\cmark	\cmark	\cmark	\cmark
	**Next Steps in Treatment Plan:** 1. **Management of Hypertension**: Immediate consultation with a cardiologist is recommended to manage her newly developed hypertension, potentially related to bevacizumab [22][23][26][27].	\cmark	\cmark	\cmark	\cmark	\cmark
	Adjustments to her antihypertensive therapy may be necessary, with continuous monitoring of blood pressure to prevent cardiovascular complications [68][69][70][71].	\cmark	\cmark	\cmark	\cmark	\cmark
	2. **Ongoing Cancer Treatment**: Given the stable disease, continuation of the current regimen is advisable. However, the patient's tolerance, especially concerning the development of hypertension, should be closely monitored [1][4].	\cmark	\cmark	\cmark	\cmark	\cmark
	If hypertension cannot be controlled, a dose adjustment or a switch to an alternative antiangiogenic agent with a potentially different side effect profile, such as aflibercept or ramucirumab, could be considered [9][86].	\lmark	\xmark	\cmark	\lmark	\lmark
	3. **Re-evaluation for Surgical Intervention**: Despite the stable metastatic disease, re-evaluation for the possibility of liver metastasectomy or ablation should be considered, as these could offer a chance for prolonged survival or even cure in selected cases [33][34][35].	\cmark	\cmark	\cmark	\cmark	\cmark
	4. **Maintenance Therapy**: If surgery is not feasible and once a maximum response to the current regimen is achieved, transitioning to maintenance therapy with a fluoropyrimidine (e.g., capecitabine) with or without bevacizumab could be considered to reduce toxicity while maintaining disease control [4][85].	\cmark	\cmark	\cmark	\cmark	\cmark
	5. **Genetic and Molecular Marker Re-evaluation**: Although initial genetic predictions indicate MSS, and wild-type BRAF and KRAS, a broader panel re-evaluation might uncover other actionable mutations or markers that could open up additional targeted therapy options [33][42][46].	\cmark	\cmark	\cmark	\cmark	\cmark
	6. **Clinical Trials and Novel Therapies**: Exploration of clinical trials focusing on novel therapies or combinations that could be beneficial for her specific genetic and molecular profile is recommended [6][33].	\cmark	\cmark	\cmark	\cmark	\cmark
	7. **Palliative Care Integration**: Early integration of palliative care to manage symptoms, improve quality of life, and support Mrs. Adams and her family through treatment decisions is crucial [126][127][129].	\cmark	\cmark	\cmark	\cmark	\cmark
	8. **Regular Monitoring**: Continuous assessment of her disease with imaging studies and tumor markers is essential to evaluate the response to treatment and adjust the treatment plan as necessary [38][80].	\cmark	\cmark	\cmark	\cmark	\cmark
	This comprehensive approach, tailored to Mrs. Adams' specific medical history, current condition, and potential treatment pathways, aims to optimize her quality of life while effectively managing her mCRC. Regular reassessment of her condition and treatment tolerance will guide any necessary adjustments to her treatment plan.	\cmark	\cmark	\cmark	\cmark	\cmark
	To further refine Mrs. Adams' treatment plan, it would be helpful to know the specifics of her blood pressure readings over time, to assess the severity and progression of her hypertension. Utilizing my array of resources, I can further assist by identifying optimal blood pressure management strategies that align with her ongoing cancer treatment. Additionally, detailed information regarding her …	\cmark	\cmark	\cmark	\cmark	\cmark
B	Given Mrs. Brown's current clinical scenario, including the recent CT findings and genetic profile of her tumor, a strategic re-evaluation of her treatment plan is warranted. The presence of a new liver lesion suggests disease progression, and the genetic analysis revealing a KRAS mutation significantly impacts the choice of targeted therapy.	\cmark	\cmark	\cmark	\cmark	\cmark
	Specifically, the efficacy of Panitumumab, an EGFR inhibitor, is compromised in the context of KRAS mutations [25], [26]. Therefore, continuing chemotherapy plus Panitumumab is not recommended based on the current evidence.	\cmark	\cmark	\cmark	\cmark	\cmark
	1. **Discontinue Panitumumab**: Given the KRAS mutation, discontinuing Panitumumab is advised. KRAS mutations are known to confer resistance to EGFR inhibitors, rendering treatments like Panitumumab ineffective [25], [26].	\cmark	\cmark	\cmark	\cmark	\cmark
	2. **Adjust Chemotherapy Regimen**: Considering the disease progression, adjusting the chemotherapy regimen might be necessary. Options include switching to a different chemotherapy backbone such as FOLFIRI (folinic acid, fluorouracil, and irinotecan) if not previously used, or exploring the addition of bevacizumab, an anti-VEGF therapy, which is not affected by KRAS mutation status and could off…	\cmark	\cmark	\cmark	\cmark	\cmark
	3. **Explore Additional Targeted Therapies**: Given the KRAS mutation, targeted therapies that are effective against KRAS-mutated tumors should be considered. While direct KRAS inhibitors like sotorasib are currently approved for lung cancer with KRAS G12C mutations, ongoing trials are exploring their efficacy in colorectal cancer. They may offer potential benefits, although their applicability d…	\cmark	\cmark	\cmark	\cmark	\cmark
	4. **Consider Local Treatments for Liver Metastasis**: Depending on the size, location, and number of liver metastases, local treatments such as radiofrequency ablation (RFA) or stereotactic body radiation therapy (SBRT) could be considered to manage the liver disease [6], [16].	\cmark	\cmark	\cmark	\cmark	\cmark
	5. **Clinical Trials**: Enrolling Mrs. Brown in clinical trials focusing on novel therapies for KRAS-mutated mCRC or new combinations of existing drugs could provide access to cutting-edge treatments and potentially improve outcomes [4].	\xmark	\cmark	\cmark	\xmark	\xmark
	6. **Supportive Care and Monitoring**: Regardless of the treatment adjustments, ensuring supportive care to manage symptoms and side effects, along with regular monitoring of disease status through imaging and biomarkers, is crucial [6].	\cmark	\cmark	\cmark	\cmark	\cmark
	7. **Patient Education and Involvement**: Discussing the rationale behind changing the treatment plan, potential benefits and side effects of the new regimen, and the importance of close monitoring with Mrs. Brown is essential. Her preferences and concerns should be taken into account in shared decision-making [7].	\cmark	\cmark	\cmark	\cmark	\cmark
	In summary, the treatment plan for Mrs. Brown should involve discontinuing Panitumumab due to the KRAS mutation, considering an alternative chemotherapy regimen possibly combined with bevacizumab, exploring eligibility for clinical trials, and evaluating local treatment options for liver metastasis. Regular follow-up and supportive care remain integral components of her care plan.	\cmark	\cmark	\cmark	\cmark	\cmark
	To refine our approach based on Mrs. Brown's unique genetic profile and the progression of her disease, it would be beneficial to gather more detailed information on any additional genetic alterations that have not yet been explored. Utilizing my array of resources, I can further assist by identifying the most promising treatment avenues tailored to her specific genetic landscape. This includes p…	\cmark	\cmark	\cmark	\cmark	\cmark
D	Given Mr. Doe's advanced metastatic colorectal cancer with evidence of metastases in both the lungs and liver, as indicated by the **gen\_radiology\_report** tool analysis of **CT\_Lung.png** and **CT\_Liver.png** [Tool], he is more suitable for systemic therapy rather than surgery.	\cmark	\cmark	\cmark	\cmark	\cmark
	The presence of multiple well-defined nodules in both lung fields and multiple hypodense lesions in both lobes of the liver strongly suggests a widespread metastatic disease, making surgical intervention less feasible and unlikely to provide curative outcomes [Tool].	\xmark	\cmark	\cmark	\xmark	\xmark
	The **check\_mutations** tool's prediction of MSI-High status with a probability of 0.95 [Tool] opens up possibilities for immunotherapy, particularly given Mr. Doe's refusal to undergo chemotherapy. Pembrolizumab, an immune checkpoint inhibitor, is recommended for patients with MSI-High or dMMR metastatic colorectal cancer (mCRC) as a first-line treatment [25][30].	\cmark	\cmark	\cmark	\cmark	\cmark
	This aligns with Mr. Doe's treatment preferences and the current medical guidelines suggesting pembrolizumab for MSI-High mCRC [81][84].	\cmark	\cmark	\cmark	\cmark	\cmark
	The discrepancy regarding the BRAF V600E mutation status, with Mr. Doe's recollection of a positive result and the **check\_mutations** tool predicting wild-type BRAF with a probability of 0.48 [Tool], necessitates a confirmatory molecular test. If the BRAF V600E mutation is confirmed, targeted therapy with a combination of encorafenib and cetuximab is recommended in the second line, based on the…	\cmark	\cmark	\cmark	\cmark	\cmark
	This combination has shown efficacy in increasing overall survival compared with standard chemotherapy [72][73].	\cmark	\cmark	\cmark	\cmark	\cmark
	Furthermore, the slight likelihood of a KRAS mutation, as indicated by the **check\_mutations** tool with a probability of 0.52 [Tool], suggests that anti-EGFR therapies such as cetuximab or panitumumab, typically used in RAS wild-type mCRC, may not be as effective [42][43]. This further emphasizes the importance of confirming the BRAF mutation status, as the presence of a KRAS mutation limits th…	\cmark	\cmark	\cmark	\cmark	\cmark
	Given the advanced nature of Mr. Doe's disease and his preference against chemotherapy, exploring clinical trials and newer treatment modalities is also a prudent step. This could include trials focusing on novel immunotherapies, targeted therapies based on other actionable mutations, or combination therapies that have not yet been standardly approved but show promise in early-phase trials.	\cmark	\cmark	\cmark	\cmark	\cmark
	In summary, Mr. Doe's treatment strategy should involve: 1. Confirming the BRAF mutation status through a reliable molecular testing method. If BRAF V600E mutation is confirmed, proceed with targeted therapy using encorafenib plus cetuximab in future lines of treatment [45][49].	\cmark	\cmark	\cmark	\cmark	\cmark
	2. Considering immunotherapy with pembrolizumab due to the MSI-High status, which has shown efficacy in MSI-High or dMMR mCRC as a first-line treatment [25][30].	\cmark	\cmark	\cmark	\cmark	\cmark
	3. Exploring clinical trials and newer treatment modalities, given the advanced nature of Mr. Doe's disease and his preference against chemotherapy.	\cmark	\cmark	\cmark	\cmark	\cmark
	4. Involving a multidisciplinary team including medical oncologists, genetic counselors, and possibly palliative care specialists to address Mr. Doe's treatment preferences, manage symptoms, and ensure the best possible quality of life.	\cmark	\cmark	\cmark	\cmark	\cmark
	Further investigations should include a repeat or confirmatory genetic test to resolve the discrepancy regarding the BRAF mutation status and comprehensive molecular profiling to identify any other actionable mutations or biomarkers that could guide therapy selection. This approach ensures a comprehensive and patient-centered care plan that aligns with the latest clinical evidence and Mr. Doe's t…	\cmark	\cmark	\cmark	\cmark	\cmark
	To further refine our analysis and recommendations, could you please provide the coordinates of the nodules and lesions highlighted in the CT scans? This information is crucial for a detailed segmentation analysis, which will help in accurately assessing the extent of metastatic spread. Additionally, if you could supply the measurements of these lesions over time, we can perform a progression ana…	\cmark	\cmark	\cmark	\cmark	\cmark
G	Given Mr. Garcia's progression of metastatic colorectal cancer, as evidenced by the significant increase in the overall area of hepatic lesions from 1,315 square units to 2,809 square units [Tool], which indicates a growth by a factor of 2.14 [Tool], a comprehensive and multidisciplinary approach is warranted. The strategy for Mr. Garcia should include the following steps, aligned with the struct…	\cmark	\cmark	\cmark	\cmark	\cmark
	1. **Re-evaluation of the Molecular Profile**: Given the progression of disease, it's crucial to reassess the molecular characteristics of Mr. Garcia's tumor. This includes testing for RAS, BRAF mutations, and MSI status, as these can significantly influence the choice of targeted therapies [1], [2].	\cmark	\cmark	\cmark	\cmark	\cmark
	If not previously done, testing for HER2 amplification and NTRK fusions should also be considered due to their potential actionability [10], [124].	\cmark	\cmark	\cmark	\cmark	\cmark
	2. **Assessment for Second-Line Chemotherapy Options**: Based on the molecular profile and prior treatment with FOLFOX, if Mr. Garcia's tumor is RAS wild-type and without BRAF V600E mutation, options may include anti-EGFR therapy (cetuximab or panitumumab) combined with irinotecan-based chemotherapy [2], [11].	\cmark	\cmark	\cmark	\cmark	\cmark
	For RAS or BRAF mutant tumors, or if anti-EGFR therapy is not suitable, consideration of FOLFIRI with bevacizumab or aflibercept could be appropriate [2], [7].	\cmark	\cmark	\cmark	\cmark	\cmark
	3. **Consideration of Immunotherapy**: For tumors that are MSI-H or dMMR, immunotherapy with pembrolizumab or nivolumab, with or without ipilimumab, should be considered [3], [16], [26], [27]. This is based on the significant efficacy of immune checkpoint inhibitors in this subset of patients.	\xmark	\cmark	\cmark	\xmark	\xmark
	4. **Liver-Directed Therapies**: Given the liver-dominant nature of Mr. Garcia's metastatic disease, exploring liver-directed therapies such as radioembolization (Y-90), transarterial chemoembolization (TACE), or ablative therapies could provide local control and potentially palliate symptoms [38], [40], [48], [49]. These options should be discussed in a multidisciplinary team (MDT) setting, cons…	\cmark	\cmark	\cmark	\cmark	\cmark
	5. **MDT Discussion and Supportive Care Optimization**: An MDT discussion involving medical oncology, surgical oncology, radiology, and palliative care is essential to integrate the above considerations into a personalized treatment plan for Mr. Garcia [Strategy]. Concurrently, optimization of supportive care measures to manage symptoms and maintain quality of life is paramount [121].	\cmark	\cmark	\cmark	\cmark	\cmark
	6. **Clinical Trial Enrollment**: Finally, given the refractory nature of Mr. Garcia's disease, exploration of eligibility for clinical trials testing novel agents or combinations should be a priority. This could offer access to emerging therapies and contribute to the advancement of treatment for metastatic colorectal cancer [136].	\cmark	\cmark	\cmark	\cmark	\cmark
	In summary, Mr. Garcia's treatment plan should be personalized based on the latest molecular profiling, consider second-line systemic therapy options tailored to his tumor's characteristics, evaluate the feasibility of liver-directed therapies, and ensure supportive care needs are met, all within the context of an MDT discussion. Participation in clinical trials should also be actively pursued.	\cmark	\cmark	\cmark	\cmark	\cmark
	To further refine our approach in managing Mr. Garcia's condition, I would need to analyze histologic images for genetic mutations that could guide targeted therapy selection. Could you provide the path to the folder containing Mr. Garcia's histologic images? This will enable me to perform genetic modeling to check for MSI, BRAF, and KRAS mutations. Additionally, knowing any specific genetic alte…	\cmark	\cmark	\cmark	\cmark	\cmark
Le	Given Mr. Lee's history of pancreatic cancer, post-Whipple procedure status, and completion of five cycles of gemcitabine chemotherapy, along with the recent CT scan findings indicating progression of lung nodules, a comprehensive approach is warranted.	\cmark	\cmark	\cmark	\cmark	\cmark
	The presence of a KRAS G12C mutation in his tumor adds a significant layer to his treatment planning, as this mutation opens the door to targeted therapy options that have shown promise in recent studies [Tool].	\cmark	\cmark	\cmark	\cmark	\cmark
	\#\#\# Standard Chemotherapy Protocols For patients like Mr. Lee, who have undergone surgical resection followed by adjuvant chemotherapy but show signs of disease recurrence or progression, the choice of further treatment depends on several factors including performance status, extent of disease, and molecular tumor profile.	\cmark	\cmark	\cmark	\cmark	\cmark
	In the absence of specific contraindications, and considering Mr. Lee's good performance status and active lifestyle, a more aggressive approach could be considered.	\cmark	\cmark	\cmark	\cmark	\cmark
	1. **Modified FOLFIRINOX**: This regimen, consisting of oxaliplatin, irinotecan, fluorouracil (5-FU), and leucovorin, has been recommended for patients with a good performance status in the metastatic setting and could be considered here, despite its intensive nature [4][5]. The regimen's efficacy in the adjuvant setting post-surgery suggests its potential utility in cases of recurrence [13][20].	\lmark	\cmark	\cmark	\lmark	\lmark
	2. **Gemcitabine and Nab-Paclitaxel**: This combination has shown efficacy in the metastatic pancreatic cancer setting and could be an option for Mr. Lee, given his previous tolerance of gemcitabine [16][18]. This regimen might offer a balance between efficacy and tolerability.	\cmark	\cmark	\cmark	\cmark	\cmark
	The discovery of the KRAS G12C mutation in Mr. Lee's tumor is pivotal. Recent advancements have led to the development of targeted therapies for this specific mutation, which is traditionally considered challenging to treat [Tool].	\cmark	\cmark	\cmark	\cmark	\cmark
	1. **Sotorasib**: As the first targeted agent with regulatory approval for KRAS G12C-mutated NSCLC, sotorasib represents a novel treatment option. Although primarily studied in lung cancer, its efficacy in KRAS G12C-positive tumors suggests potential applicability in Mr. Lee's case, given the lung nodules' progression [26][29][33]. The reported durable clinical responses and manageable safety pro…	\cmark	\cmark	\cmark	\cmark	\cmark
	2. **Divarasib (GDC-6036)**: This agent has shown durable responses across KRAS G12C-positive tumors, including low-grade adverse events, which could be advantageous for maintaining Mr. Lee's quality of life [Tool].	\cmark	\cmark	\cmark	\cmark	\cmark
	3. **Adagrasib**: Similar to sotorasib, adagrasib has shown efficacy in KRAS G12C-mutated tumors. Its use, alone or in combination with cetuximab, has been evaluated in colorectal cancer patients with this mutation, showing promising efficacy [Tool]. Given the cross-tumor activity of KRAS G12C inhibitors, adagrasib could be considered for Mr. Lee, especially in light of the lung nodules' progress…	\cmark	\cmark	\cmark	\cmark	\cmark
	\#\#\# Conclusion and Next Steps For Mr. Lee, a dual approach incorporating systemic chemotherapy with consideration for targeted therapy against the KRAS G12C mutation appears warranted.	\cmark	\cmark	\cmark	\cmark	\cmark
	Given the progression in lung nodules and the presence of the KRAS G12C mutation, exploring the use of sotorasib or adagrasib, in consultation with a multidisciplinary team, could provide a targeted approach to his treatment.	\cmark	\cmark	\cmark	\cmark	\cmark
	Additionally, enrollment in clinical trials investigating these or new agents for KRAS G12C mutations should be considered, offering Mr. Lee access to cutting-edge treatments and contributing to the growing body of knowledge on managing this genetic alteration [Tool].	\cmark	\cmark	\cmark	\cmark	\cmark
	Regular monitoring and supportive care measures are essential to maintain Mr. Lee's quality of life during treatment, including managing any side effects from the targeted therapy and providing psychological support as needed. This approach aligns with current medical guidelines and reflects a personalized treatment strategy based on Mr. Lee's unique medical history, current condition, and molecu…	\cmark	\cmark	\cmark	\cmark	\cmark
	To further refine our approach and ensure the most accurate and personalized treatment recommendations for Mr. Lee, I would need to delve deeper into specific aspects of his condition. If you could provide more details on the lung nodules, this would help in assessing the dynamics of the disease more accurately. Additionally, if histopathology images are available, providing the unique identifier…	\cmark	\cmark	\cmark	\cmark	\cmark
Lo	Given Mr. Lopez's diagnosis of left-sided colorectal cancer with potential liver metastases, MSS status, and wild-type BRAF and KRAS genes [Patient], [Tool], the optimal management approach should be multi-pronged, incorporating systemic chemotherapy, evaluation for surgical resection or liver-directed therapies, and supportive care measures.	\cmark	\cmark	\cmark	\cmark	\cmark
	1. **Systemic Chemotherapy Initiation**: Based on the NCCN guidelines [1], for Mr. Lopez, who has MSS, left-sided colorectal cancer without BRAF or KRAS mutations, a combination chemotherapy regimen such as FOLFOX (oxaliplatin plus fluorouracil and leucovorin) or FOLFIRI (irinotecan plus fluorouracil and leucovorin) should be considered as the first line of treatment.	\cmark	\cmark	\cmark	\cmark	\cmark
	Given the absence of RAS mutations, the addition of an anti-EGFR agent, specifically cetuximab or panitumumab, is recommended to enhance treatment efficacy [1], [74].	\cmark	\cmark	\cmark	\cmark	\cmark
	2. **Further Imaging and Assessment for Liver Metastases**: Before deciding on local treatments, further characterization of the liver lesions with MRI or PET-CT is advised to confirm metastasis and assess resectability [7]. This step is crucial as it influences the decision regarding local versus systemic therapy and the potential for curative intervention [4].	\cmark	\cmark	\cmark	\cmark	\cmark
	3. **Evaluation for Surgical Resection or Liver-Directed Therapies**: If the liver metastases are confirmed and deemed limited and potentially resectable, Mr. Lopez should be evaluated by a multidisciplinary team including a surgical oncologist [4], [6].	\cmark	\cmark	\cmark	\cmark	\cmark
	Options such as radiofrequency ablation (RFA), microwave ablation (MWA), or stereotactic body radiotherapy (SBRT) could be considered if surgical resection is not feasible due to the location or number of lesions, or if Mr. Lopez's health status does not permit surgery [21], [23], [84].	\cmark	\cmark	\cmark	\cmark	\cmark
	4. **Maintenance Therapy and Regular Monitoring**: Following the initial treatment phase, transitioning Mr. Lopez to maintenance therapy with a less intensive regimen, such as fluoropyrimidine alone or in combination with bevacizumab, could be considered to manage the disease while minimizing side effects [32].	\cmark	\cmark	\cmark	\cmark	\cmark
	Regular monitoring through imaging studies and tumor markers will be crucial to adjust the treatment plan based on the disease's response and progression.	\cmark	\cmark	\cmark	\cmark	\cmark
	5. **Comprehensive Supportive Care**: Throughout the treatment process, it is essential to provide supportive care measures aimed at managing symptoms, improving quality of life, and addressing any treatment-related side effects. This includes nutritional support, pain management, psychological support, and management of chemotherapy or targeted therapy-related toxicities [5].	\cmark	\cmark	\cmark	\cmark	\cmark
	In summary, Mr. Lopez's treatment plan should start with systemic chemotherapy combined with an anti-EGFR agent, followed by a detailed assessment of liver metastases for potential resectability or suitability for liver-directed therapies. The treatment strategy should be flexible, with adjustments based on response to therapy and Mr. Lopez's overall health status. A multidisciplinary approach in…	\cmark	\cmark	\cmark	\cmark	\cmark
	To further refine Mr. Lopez's treatment strategy with precision and up-to-date research findings, could you provide the exact genetic mutations beyond BRAF and KRAS wild-type status? This will enable a detailed OncoKB analysis to identify any additional targeted therapy options. Additionally, for a comprehensive assessment of the liver metastases, please supply the file path to the most recent CT…	\cmark	\cmark	\cmark	\cmark	\cmark
S	Given the comprehensive details provided about Mrs. Smith's medical history and the recent diagnostic findings, a thorough analysis reveals critical insights into her current health status, particularly concerning her liver metastases and the implications of the newly detected KRAS mutation on her treatment regimen.	\cmark	\cmark	\cmark	\cmark	\cmark
	The radiology report analysis comparing MRI scans from February 2024 and November 2023 indicates a notable change in the liver metastases.	\cmark	\cmark	\cmark	\cmark	\cmark
	The increased brightness in the February 2024 scan compared to the November 2023 scan suggests a potential progression or alteration in the liver metastases [Tool].	\xmark	\xmark	\cmark	\xmark	\xmark
	However, without additional clinical context, such as liver function tests or symptoms, the clinical significance of this radiological change remains uncertain. It's crucial to correlate these imaging findings with clinical assessments and laboratory results including tumor markers to accurately determine the current state of the liver metastases.	\cmark	\xmark	\cmark	\xmark	\xmark
	The detection of a KRAS mutation (with a probability of 0.52) represents a significant change from the initial genetic profiling, which identified Mrs. Smith as KRAS wild type [Tool]. This finding is crucial as it impacts the efficacy of the current treatment regimen. Anti-EGFR therapies, such as Panitumumab, are known to be ineffective in the presence of KRAS mutations [117][118].	\cmark	\cmark	\cmark	\cmark	\cmark
	The presence of a KRAS mutation suggests that Mrs. Smith's cancer has acquired resistance to the anti-EGFR monoclonal antibody, thereby reducing the effectiveness of her current treatment regimen of 5-Fluorouracil and Panitumumab.	\cmark	\cmark	\cmark	\cmark	\cmark
	Given the new genetic mutation analysis revealing a KRAS mutation, continuing the regimen of 5-Fluorouracil and Panitumumab is not advisable [117][118].	\cmark	\cmark	\cmark	\cmark	\cmark
	The detection of a KRAS mutation necessitates a reevaluation of Mrs. Smith's treatment plan. Alternative treatment options should be considered, focusing on regimens that do not rely on the efficacy of anti-EGFR therapies. Options may include chemotherapy combinations without anti-EGFR monoclonal antibodies or considering enrollment in clinical trials exploring novel agents targeting KRAS mutatio…	\cmark	\cmark	\cmark	\cmark	\cmark
	1. **Clinical Correlation**: A multidisciplinary team discussion is recommended to integrate the new radiological and genetic findings with Mrs. Smith's clinical status, including any new symptoms or changes in her overall health.	\cmark	\cmark	\cmark	\cmark	\cmark
	2. **Additional Testing**: Further genetic testing to confirm the KRAS mutation subtype could provide insights into targeted therapy options, including KRAS G12C inhibitors if applicable [120].	\cmark	\cmark	\cmark	\cmark	\cmark
	3. **Treatment Adjustment**: Based on the KRAS mutation, switching to a chemotherapy regimen not reliant on EGFR inhibition, such as FOLFIRI (irinotecan, fluorouracil, and leucovorin), possibly in combination with bevacizumab if not contraindicated, should be considered [19][20].	\cmark	\cmark	\cmark	\cmark	\cmark
	4. **Clinical Trials**: Exploration of clinical trials targeting KRAS mutations or other novel therapies suitable for Mrs. Smith's genetic profile and disease state is highly recommended [126].	\cmark	\cmark	\cmark	\cmark	\cmark
	In conclusion, the new findings necessitate a significant adjustment in Mrs. Smith's treatment strategy, moving away from anti-EGFR therapies due to the detected KRAS mutation and considering alternative systemic therapies or clinical trial enrollment for novel treatments.	\cmark	\cmark	\cmark	\cmark	\cmark
	To enhance our understanding of the progression of Mrs. Smith's liver metastases and refine her treatment options, could you please supply the exact dates of the CT scans you're referring to? This will allow for a precise comparison of changes over time. Additionally, knowing the precise KRAS mutation subtype (e.g., G12C, G12D) will enable a more targeted search for applicable therapies and clini…	\cmark	\cmark	\cmark	\cmark	\cmark
T	Given Mr. Taylor's advanced HCC with portal vein thrombosis (PVT), his preserved liver function (Child-Pugh A5), and his good performance status (ECOG PS 0), a multidisciplinary approach is crucial for optimizing his treatment strategy [1], [5], [8].	\cmark	\cmark	\cmark	\cmark	\cmark
	The presence of PVT categorizes his HCC as advanced or BCLC stage C, for which systemic therapy is recommended over locoregional therapies [3], [4], [59].	\cmark	\xmark	\cmark	\cmark	\cmark
	First-line systemic therapy with atezolizumab plus bevacizumab is recommended for patients like Mr. Taylor, who have advanced HCC, no contraindications to bevacizumab, and preserved liver function [60], [93].	\cmark	\cmark	\cmark	\cmark	\cmark
	This recommendation is based on the IMbrave150 trial, which demonstrated a significant survival benefit of atezolizumab-bevacizumab over sorafenib [93].	\cmark	\cmark	\cmark	\cmark	\cmark
	However, given the presence of esophageal varices, it is imperative to ensure that these have been appropriately managed to minimize the risk of variceal bleeding, a known complication associated with bevacizumab due to its antiangiogenic effects [70], [71].	\cmark	\cmark	\cmark	\cmark	\cmark
	Considering the progression of his disease despite previous TACE sessions, further locoregional therapies such as additional TACE or radioembolization (TARE) are unlikely to provide significant benefit and may not be appropriate given the extent of his PVT [10], [63].	\cmark	\cmark	\cmark	\cmark	\cmark
	However, if systemic therapy is contraindicated or not tolerated, and Mr. Taylor's PVT is classified as Vp1 or Vp2 (involving segmental or subsegmental branches of the portal vein), locoregional therapies could be reconsidered in a highly selective manner [7], [63].	\cmark	\cmark	\cmark	\cmark	\cmark
	Clinical trial enrollment should be explored for Mr. Taylor, given the rapidly evolving landscape of HCC treatment, which may offer access to novel therapeutic agents or combinations not yet available in standard practice [2], [22]. This approach is particularly relevant for advanced HCC, where emerging treatments continue to show promise.	\cmark	\cmark	\cmark	\cmark	\cmark
	Supportive care measures, including management of ascites and screening for esophageal varices, should be optimized. Therapeutic paracentesis may be required for symptomatic ascites, and beta-blockers or endoscopic variceal ligation (EVL) should be considered for variceal prophylaxis [80], [81], [82].	\cmark	\cmark	\cmark	\cmark	\cmark
	Given his portal hypertension, as evidenced by splenomegaly and ascites, careful monitoring for complications such as spontaneous bacterial peritonitis (SBP) is warranted [85].	\cmark	\cmark	\cmark	\cmark	\cmark
	Regular monitoring of Mr. Taylor's liver function, tumor markers, and imaging studies is essential to assess the response to any new treatment and adjust the management plan as necessary [6], [24].	\cmark	\cmark	\cmark	\cmark	\cmark
	Palliative care consultation should also be involved early to manage symptoms and support quality of life [6].	\cmark	\cmark	\cmark	\cmark	\cmark
	In summary, the next steps in managing Mr. Taylor's disease should include consideration of systemic therapy with atezolizumab plus bevacizumab, exploration of clinical trial enrollment, and supportive care measures tailored to his specific needs and disease status.	\cmark	\cmark	\cmark	\cmark	\cmark
	To further refine our approach and ensure the most accurate and personalized treatment recommendations for Mr. Taylor, could you please supply the path to the histologic or histopathology images of Mr. Taylor's liver tumor? This will enable a detailed analysis to identify potential genetic markers critical for his treatment planning. Additionally, if you could list any specific genetic alteration…	\cmark	\cmark	\cmark	\cmark	\cmark
W	Given Mrs. Williams' progressive disease under the FOLFOX regimen and Panitumumab, as evidenced by the growth of her liver metastasis, the next steps involve a comprehensive reassessment of her treatment plan based on her genetic profile and current medical guidelines. The increase in the size of the metastasis, with a ratio of approximately 1.799, clearly indicates progressive disease [Tool].	\cmark	\cmark	\cmark	\cmark	\cmark
	1. **Targeted Therapy for BRAF V600E Mutation**: Considering the BRAF V600E mutation, the combination of encorafenib and cetuximab is recommended. This combination is FDA-approved for mCRC with a BRAF V600E mutation, after prior therapy [12], [13], [41].	\cmark	\cmark	\cmark	\cmark	\cmark
	This approach is supported by the efficacy shown in the BEACON CRC trial, which demonstrated a significant improvement in overall survival and response rate with this combination [3], [41].	\cmark	\cmark	\cmark	\cmark	\cmark
	2. **Immunotherapy Consideration**: The MSI-High status of the tumor suggests a potential benefit from immunotherapy. Pembrolizumab, recommended as first-line therapy for patients with dMMR mCRC by the ASCO 2022 guideline [20], could be considered given the patient's genetic profile.	\xmark	\cmark	\cmark	\xmark	\xmark
	This option should be discussed with Mrs. Williams, considering the potential for a better response to immunotherapy in MSI-High status tumors [19], [20], [22].	\cmark	\cmark	\cmark	\cmark	\cmark
	3. **Local Treatment Options**: For the solitary liver metastasis, exploring local treatments such as radiofrequency ablation (RFA), stereotactic body radiotherapy (SBRT), or selective internal radiation therapy (SIRT) could be beneficial [46], [47], [48]. These options might offer localized control of the metastasis, especially if systemic therapy options are exhausted or if the metastasis becom…	\cmark	\cmark	\cmark	\cmark	\cmark
	4. **Systemic Therapy Alternatives**: If targeted therapy and immunotherapy are not immediately pursued or if further progression is noted, considering FOLFIRI as a second-line therapy could be an option [76].	\cmark	\cmark	\cmark	\cmark	\cmark
	However, given the genetic makeup of Mrs. Williams' tumor, targeted therapy options should be prioritized over switching to another chemotherapy regimen [5], [7].	\cmark	\cmark	\cmark	\cmark	\cmark
	5. **Multidisciplinary Team Discussion**: A multidisciplinary discussion involving medical oncologists, surgical oncologists, and radiologists is crucial to tailor the treatment plan to Mrs. Williams' specific condition, genetic makeup, and preferences [56], [57]. This team approach ensures that all potential treatment avenues are explored and that the chosen strategy aligns with the patient's go…	\cmark	\cmark	\cmark	\cmark	\cmark
	6. **Patient Consultation**: It is essential to discuss all potential treatment options with Mrs. Williams, including the benefits, risks, and potential side effects of each treatment [6]. Her preferences, quality of life considerations, and any concerns should be central to the decision-making process.	\cmark	\cmark	\cmark	\cmark	\cmark
	In summary, the immediate next steps involve prioritizing targeted therapy with encorafenib and cetuximab, exploring immunotherapy options due to the MSI-High status, and considering local treatment options for the liver metastasis. A multidisciplinary approach and patient-centered discussion are paramount in deciding the future course of treatment for Mrs. Williams.	\cmark	\cmark	\cmark	\cmark	\cmark
	To enhance our exploration of second-line therapy options and local treatment possibilities for Mrs. Williams, it would be beneficial if you could provide the exact search terms or phrases you have in mind for investigating the effectiveness of FOLFIRI in BRAF V600E mutated colorectal cancer and the latest advancements in local treatment options for liver metastasis. Additionally, specifying the …	\cmark	\cmark	\cmark	\cmark	\cmark
X	The latest MRI scan from February 2024 reveals that the metastatic lesion in Ms. Xing's left liver lobe has notably enlarged, growing from an area of 133 in September 2023 to 518, signifying a progression in her condition. This significant increase highlights the critical need to consider further treatment avenues for Ms. Xing. <	\cmark	\cmark	\cmark	\cmark	\cmark
	Given Ms. Xing's medical history and the molecular characteristics of her tumor, including the BRAF V600E mutation and CD74-ROS1 variant fusion, several targeted therapy options emerge:	\cmark	\cmark	\cmark	\cmark	\cmark
	1. **Dabrafenib and Trametinib**: This combination is recommended for BRAF V600E-mutated tumors, including cholangiocellular carcinoma, based on their effectiveness in other cancers with similar genetic alterations [Tool]. The combination has FDA approval for BRAF V600E mutant unresectable or metastatic melanoma and other solid tumors excluding colorectal cancer, with noted effectiveness in bilia…	\cmark	\cmark	\cmark	\cmark	\cmark
	2. **Crizotinib, Entrectinib, and Repotrectinib**: These drugs are identified treatments for ROS1-positive tumors, primarily in NSCLC. Given the CD74-ROS1 fusion in Ms. Xing's tumor, these options could be explored for their potential applicability, despite the primary association with NSCLC [Tool].	\cmark	\cmark	\cmark	\cmark	\cmark
	3. **Encorafenib and Binimetinib**: This combination, highlighted through a Google search, could be considered based on their effectiveness in cancers with BRAF V600E mutations [Tool]. Although not specifically indicated for cholangiocellular carcinoma, their use in similar genetic contexts suggests potential applicability.	\cmark	\cmark	\cmark	\cmark	\cmark
	Regarding chemotherapy options, the current guidelines for cholangiocellular carcinoma recommend systemic chemotherapy as the primary treatment for advanced disease. Given Ms. Xing's prior treatment with gemcitabine and cisplatin, alternative regimens could include: - **FOLFOX** (fluorouracil, leucovorin, and oxaliplatin) as a second-line treatment option, especially for patients who have progres…	\cmark	\lmark	\cmark	\cmark	\cmark
	For Ms. Xing, considering her young age and the urgent need for effective management strategies, participation in clinical trials exploring novel agents or combinations should be strongly considered. This includes trials for targeted therapies based on her tumor's molecular profile or emerging immunotherapy options for cholangiocellular carcinoma.	\cmark	\cmark	\cmark	\cmark	\cmark
	Given the conflicting information on microsatellite status, further clarification is needed. The 'check\_mutations' tool indicated Microsatellite Stability (MSS), however, the patient's molecular report specified that there was Microsatellite Instability (MSI).	\cmark	\cmark	\cmark	\cmark	\cmark
	If MSI-High status is confirmed, immunotherapy with pembrolizumab could be considered, as it has shown effectiveness in MSI-High tumors across various cancer types [57].	\cmark	\cmark	\cmark	\cmark	\cmark
	In summary, for the tumor board discussion, the recommended approach includes exploring targeted therapy options such as Dabrafenib and Trametinib for the BRAF V600E mutation and potentially Crizotinib or Entrectinib for the CD74-ROS1 fusion. Additionally, considering second-line chemotherapy options and the possibility of clinical trial participation are crucial steps. The significant progressio…	\cmark	\cmark	\cmark	\cmark	\cmark
	To refine our approach and ensure the most accurate and personalized treatment recommendations for Ms. Xing, could you please provide the latest comprehensive genomic profiling of her tumor? This includes any recent sequencing data that might reveal additional actionable mutations or variants not previously identified. Additionally, detailed information regarding her response to past treatments, …	\cmark	\cmark	\cmark	\cmark	\cmark
Z	Given Mr. Zu's diagnosis of pancreatic adenocarcinoma with potential liver metastases as indicated by the presence of multiple hypodense areas within the liver [Tool], a comprehensive and multidisciplinary approach is warranted. The treatment strategy should balance aggressive management of metastatic disease with considerations for Mr. Zu's quality of life and preferences. Here's a detailed trea…	\cmark	\cmark	\cmark	\cmark	\cmark
	1. **Confirm Metastatic Status**: Before finalizing the treatment plan, it's crucial to confirm whether the hypodense liver areas represent metastatic disease. This can be achieved through further imaging, such as MRI with liver-specific contrast or PET-CT, and potentially a liver biopsy for histological confirmation [Tool]. The outcome of these investigations will significantly influence the tre…	\cmark	\cmark	\cmark	\cmark	\cmark
	2. **Genetic Profiling**: Although the mutation check encountered an error [Tool], pursuing comprehensive genetic testing is essential. This includes testing for MSI, BRAF, KRAS, and potentially other relevant markers like BRCA mutations, given the pancreatic origin of the cancer. The results could open up options for targeted therapies [21], [43].	\cmark	\cmark	\cmark	\cmark	\cmark
	3. **Systemic Chemotherapy**: If metastases are confirmed, systemic chemotherapy becomes the primary treatment approach. For a patient with a good performance status like Mr. Zu, a regimen like FOLFIRINOX (if tolerated) or gemcitabine plus nab-paclitaxel could be considered, as these are standard options for metastatic pancreatic adenocarcinoma [13], [19]. The choice between these regimens should…	\cmark	\cmark	\cmark	\cmark	\cmark
	4. **Local Control Options**: If the liver metastases are limited in number and the primary tumor is controlled, local therapies such as stereotactic body radiotherapy (SBRT) for liver metastases could be discussed. This approach could potentially improve quality of life and overall survival [23], [26].	\cmark	\cmark	\cmark	\cmark	\cmark
	5. **Supportive Care**: Integrating palliative care early in the treatment plan is crucial to manage symptoms and improve quality of life. This includes pain management, nutritional support, and addressing any psychological needs [111], [112].	\xmark	\cmark	\cmark	\cmark	\cmark
	6. **Clinical Trials**: Exploring the availability of clinical trials that Mr. Zu may be eligible for is important. This could include trials focusing on novel therapies or combinations that could offer benefit beyond standard care [154].	\cmark	\cmark	\cmark	\cmark	\cmark
	7. **Multidisciplinary Evaluation**: Ensure that Mr. Zu's treatment plan is discussed in a multidisciplinary tumor board meeting, incorporating input from medical oncology, surgical oncology, radiation oncology, radiology, and palliative care to formulate a comprehensive and individualized treatment plan [150].	\cmark	\cmark	\cmark	\cmark	\cmark
	8. **Follow-Up and Monitoring**: Plan for regular follow-up to assess treatment response, manage side effects, and adjust the treatment plan as necessary. This includes monitoring tumor markers and imaging studies [78].	\cmark	\cmark	\cmark	\cmark	\cmark
	Given the complexity of Mr. Zu's case, especially with the potential presence of liver metastases, it's imperative that the treatment plan is flexible and responsive to the evolving nature of his condition. Further, the limitations encountered in genetic profiling necessitate a reattempt or alternative methods to ensure a comprehensive understanding of the tumor's genetic landscape, which could s…	\cmark	\cmark	\cmark	\cmark	\cmark
	To further refine our approach and ensure we're leveraging the most accurate and personalized treatment options for Mr. Zu, I would kindly ask for the re-submission of histologic or histopathology images. Specifically, high-resolution images of the affected tissue would be invaluable. These images are crucial for a detailed genetic modeling analysis, aiming to identify MSI, BRAF, and KRAS mutatio…	\cmark	\cmark	\cmark	\cmark	\cmark
J	Given the detailed analysis of Mrs. Johnson's imaging studies from December 2023 and May 2024, it is evident that there has been a significant change in her condition, suggesting disease progression.	\cmark	\cmark	\cmark	\cmark	\cmark
	The increase in liver size and the emergence of a large, heterogeneous mass in the right lobe are indicative of aggressive tumor behavior or disease progression [Tool]. This contrasts with the stable disease observed in the December 2023 scan, marking a pivotal point in her treatment journey [Tool]	\xmark	\cmark	\cmark	\cmark	\cmark
	Mrs. Johnson's current clinical condition, characterized by a Child-Pugh classification of B7 and an ECOG performance status of 1, along with the tumor markers (AFP, CEA, and Ca19-9 levels), suggests that she remains in relatively good condition for potential treatment, despite the apparent disease progression [Patient]	\cmark	\cmark	\cmark	\cmark	\cmark
	However, the findings from the May 2024 imaging study necessitate a reassessment of her treatment plan rather than continuing the treatment break [Tool]	\cmark	\cmark	\cmark	\cmark	\cmark
	The recommended treatment strategy moving forward should include:\n\n1. \textbf{Immediate Reassessment:} Convene a multidisciplinary team meeting involving hepatologists, oncologists, radiologists, and surgeons to discuss Mrs. Johnson's case in detail [1][3]. This team should review the imaging findings, her current clinical status, and liver function to understand the full scope of disease progr…	\cmark	\cmark	\cmark	\cmark	\cmark
	2. \textbf{Further Diagnostic Workup:} A liver biopsy of the newly identified lesion may be necessary to obtain histological confirmation of the suspected progression [3][4]. Molecular profiling of the biopsy sample could provide insights into potential targeted therapy options [5].	\cmark	\cmark	\cmark	\cmark	\cmark
	3.\textbf{Treatment Plan Revision:} Based on the multidisciplinary team's assessment and additional diagnostic findings, a revision of Mrs. Johnson's treatment plan is warranted. Considering the potential disease progression, systemic therapy options should be explored. Atezolizumab plus bevacizumab has shown efficacy in advanced HCC and could be considered if Mrs. Johnson's condition aligns with…	\cmark	\cmark	\xmark	\cmark	\cmark
	Other molecularly targeted therapies like cabozantinib or ramucirumab, depending on the molecular profile and specific characteristics of her tumor, should also be considered [15][17].\n\n	\cmark	\cmark	\cmark	\cmark	\cmark
	4. \textbf{Supportive Care:} Optimize supportive care measures to manage symptoms and improve her quality of life. This includes management of any potential side effects from new systemic therapies [14].\	\cmark	\cmark	\cmark	\cmark	\cmark
	5. \textbf{Regular Monitoring:} Establish a schedule for regular monitoring, including imaging studies and tumor marker assessments, to evaluate the response to the new treatment regimen and adjust as necessary [9].	\cmark	\cmark	\cmark	\cmark	\cmark
	Given the complexity of HCC management and the potential for rapid disease progression, it is crucial to act swiftly to reassess Mrs. Johnson's condition and adapt her treatment plan accordingly. Consulting with a liver transplant center may also be prudent, considering her liver function and the aggressive nature of her disease [83].	\cmark	\cmark	\cmark	\cmark	\cmark
	To enhance our understanding and tailor Mrs. Johnson's treatment plan more precisely, could you supply the histologic or histopathology images, specifically indicating the path to these images for genetic analysis? This will allow for a detailed exploration of potential genetic underpinnings of her disease progression. Furthermore, if you could list any known genetic mutations Mrs. Johnson has, i…	\cmark	\cmark	\cmark	\cmark	\cmark
Da	Given Mr. Davis's current clinical presentation, including the progression of liver metastases as indicated by the February 2024 CT scan and the presence of a KRAS mutation, a comprehensive and multidisciplinary approach is warranted for his continued care. The following strategy integrates insights from medical guidelines, the patient's diagnostic data, treatment history, and the recent tool res…	\cmark	\cmark	\cmark	\cmark	\cmark
	1. \textbf{Reassessment of Systemic Therapy}: Given the KRAS mutation and disease progression, Mr. Davis's current regimen of FOLFIRI- panitumumab is no longer optimal. KRAS mutations are known to confer resistance to anti-EGFR therapies such as panitumumab [1], [3], [29].	\cmark	\cmark	\cmark	\cmark	\cmark
	Considering his KRAS mutation status, switching to a chemotherapy regimen not previously administered, potentially combined with a VEGF inhibitor like bevacizumab, should be considered. Bevacizumab has shown efficacy in KRAS-mutated mCRC when combined with chemotherapy [23], [24].	\cmark	\cmark	\cmark	\cmark	\cmark
	2. \textbf{Evaluation for Liver-Directed Therapies}: Given the significant liver involvement, assessing the feasibility of liver-directed therapies is crucial. Options such as radiofrequency ablation (RFA), transarterial chemoembolization (TACE), or stereotactic body radiotherapy (SBRT) could be considered, depending on the lesion's size, location, and the patient's overall health status [11], [1…	\cmark	\cmark	\cmark	\cmark	\cmark
	3. \textbf{Exploration of Clinical Trials}: Given the KRAS mutation, Mr. Davis may benefit from emerging therapies targeting this pathway. Clinical trials exploring novel KRAS inhibitors or combination therapies targeting other pathways in conjunction with KRAS could provide additional treatment options [3], [27].	\cmark	\cmark	\cmark	\cmark	\cmark
	4. \textbf{Supportive Care Measures}: Continuation of supportive care measures to manage symptoms, improve quality of life, and address any treatment-related side effects is essential. This includes pain management, nutritional support, and monitoring for potential complications related to liver metastases.	\cmark	\cmark	\cmark	\cmark	\cmark
	5. \textbf{Close Monitoring and Follow-Up}: Regular imaging and laboratory tests will be necessary to monitor the disease's response to the new treatment plan. This should include CT scans every 2-3 months and blood tests for tumor markers, liver function tests, and monitoring for treatment-related toxicities [35].	\cmark	\cmark	\cmark	\cmark	\cmark
	6. \textbf{Consultation with a Multidisciplinary Team}: A multidisciplinary team discussion involving medical oncologists, hepatobiliary surgeons, interventional radiologists, and radiation oncologists is recommended to tailor the treatment plan to Mr. Davis's specific needs and to explore all viable treatment options [115], [116].	\cmark	\cmark	\cmark	\cmark	\cmark
	Given the complexity of Mr. Davis's case, including his medical comorbidities and the progression of his metastatic disease, this structured approach aims to optimize his treatment outcomes while maintaining his quality of life. It is imperative to have a detailed discussion with Mr. Davis regarding the potential benefits and risks of the proposed treatment options, ensuring that his preferences …	\cmark	\cmark	\cmark	\cmark	\cmark
	To further refine our approach and ensure the most accurate and personalized treatment recommendations for Mr. Davis, could you please provide the exact path to the February 22, 2024, CT abdomen scan images? This will enable a detailed analysis to better understand the progression and characteristics of the liver metastases. Additionally, specifying the exact KRAS mutation variant Mr. Davis has w…	\cmark	\cmark	\cmark	\cmark	\cmark
Mi	Based on the latest imaging and clinical data provided for Mr. Miller, his hepatocellular carcinoma (HCC) has shown a slight decrease in size, with a calculated change in tumor volume of approximately -0.96\% between the MRI scans from December 3, 2023, and February 28, 2024 [Tool].	\cmark	\cmark	\cmark	\cmark	\cmark
	According to RECIST criteria, this does not qualify as disease progression, which requires at least a 20\% increase in the sum of diameters of target lesions [3]. Therefore, Mr. Miller's disease is considered stable or slightly improved.	\cmark	\cmark	\cmark	\cmark	\cmark
	Given Mr. Miller's stable disease state, minimal symptoms, well-preserved liver function (Child- Pugh A5), and an ECOG performance status of 1, several treatment options could be considered [Patient].	\cmark	\cmark	\cmark	\cmark	\cmark
	His current management strategy of regular monitoring is appropriate given the stable nature of his disease.	\cmark	\cmark	\cmark	\cmark	\cmark
	However, should there be signs of progression in the future, systemic therapies could be explored. These include: 1. \textbf{Targeted Therapies}: Sorafenib or lenvatinib, which are tyrosine kinase inhibitors, have been established as first-line treatments for advanced HCC in patients with well-preserved liver function and without significant portal hypertension [12], [15].	\cmark	\xmark	\cmark	\xmark	\xmark
	2. \textbf{Immunotherapy}: The combination of atezolizumab and bevacizumab has shown superiority over sorafenib in terms of overall survival and is recommended as a first-line treatment for patients with advanced HCC, Child-Pugh class A liver disease, and ECOG PS 0-1 [8], [29]. Mr. Miller's history of hypertension, managed with amlodipine, should be carefully considered due to the potential risk …	\cmark	\cmark	\cmark	\cmark	\cmark
	3. \textbf{Clinical Trials}: Participation in clinical trials could provide access to new therapies or combinations of therapies that are not yet widely available. This option should always be considered for patients with HCC, especially those with advanced disease [Patient].	\cmark	\cmark	\cmark	\cmark	\cmark
	4. \textbf{Continued Monitoring}: Given the stability of Mr. Miller's disease, continued regular monitoring with imaging and tumor markers could be considered to promptly identify any signs of progression [Patient].	\cmark	\cmark	\cmark	\cmark	\cmark
	5. \textbf{Local Ablative Therapies}: Although Mr. Miller has previously received RFA and TACE, should new lesions appear that are amenable to local treatments, options such as repeat RFA or TACE could be revisited [Patient].	\cmark	\cmark	\cmark	\cmark	\cmark
	To enhance our understanding of Mr. Miller's hepatocellular carcinoma and tailor treatment options more precisely, could you supply histologic or histopathology images? These images are crucial for a detailed genetic analysis. Additionally, if there are any known genetic alterations within Mr. Miller's tumor, such as MSI, BRAF, or KRAS mutations, providing these specifics would enable a more targ…	\cmark	\cmark	\cmark	\cmark	\cmark
An	Based on the comprehensive analysis of Mrs. Anderson's current disease state, including her medical history, treatment timeline, recent imaging, and genetic mutation analysis, we can deduce that her metastatic colorectal cancer (mCRC) has shown progression despite previous lines of systemic therapy.	\lmark	\xmark	\lmark	\xmark	\lmark
	The most recent imaging indicates a significant burden of liver metastases, with the largest lesion being 5 cm in diameter. However, there are no new metastases outside the liver, and the surrounding organs are stable with no significant abnormalities [Patient].	\lmark	\cmark	\cmark	\cmark	\cmark
	The genetic mutation analysis reveals that Mrs. Anderson's cancer is MSS, and both BRAF and KRAS are wild-type [Tool].	\cmark	\cmark	\cmark	\cmark	\cmark
	Given Mrs. Anderson's MSS status and wild-type BRAF and KRAS, along with the progression of liver metastases after multiple lines of systemic therapy, including regorafenib, the following treatment options should be considered: 1. \textbf{Local Therapies for Liver Metastases}: Considering the liver-dominant nature of her disease and the presence of a large 5 cm lesion, local therapies such as rad…	\xmark	\xmark	\cmark	\xmark	\xmark
	2. \textbf{Clinical Trials}: Mrs. Anderson should be evaluated for eligibility in clinical trials targeting MSS, BRAF, and KRAS wild-type metastatic colorectal cancer. Given the advancements in cancer therapy and ongoing research, participation in a clinical trial could provide access to novel treatments not yet available in the standard care setting [3].	\cmark	\cmark	\cmark	\cmark	\cmark
	3. \textbf{Immunotherapy Evaluation}: Although traditional immunotherapy options might have limited efficacy in MSS colorectal cancer, it's worth reviewing any new evidence or ongoing trials that Mrs. Anderson might be eligible for, especially those exploring novel immunotherapeutic approaches or combinations that could be effective in MSS contexts [13][14][15].	\cmark	\cmark	\cmark	\cmark	\cmark
	4. \textbf{Palliative Care Integration}: Palliative care should be integrated into Mrs. Anderson's treatment plan to manage symptoms, address quality of life concerns, and provide support for her and her family. This is crucial as the disease progresses and treatment becomes more focused on symptom management [5][6].	\cmark	\cmark	\cmark	\cmark	\cmark
	5. \textbf{Regular Follow-Up and Re-assessment}: Mrs. Anderson should have regular follow-up appointments to monitor her response to any new treatment, manage side effects, and adjust her treatment plan as needed. This includes regular imaging to monitor disease progression and response to treatment [Patient].	\cmark	\cmark	\cmark	\cmark	\cmark
	6. \textbf{Patient and Family Communication}: Ensure open and ongoing communication with Mrs. Anderson and her family about her treatment options, prognosis, and any decisions regarding her care. It's important that she participates in decision- making processes and that her preferences and values are considered [Strategy].	\cmark	\cmark	\cmark	\cmark	\cmark
	Given Mrs. Anderson's performance status of 1 and the stable liver function, she may still be a candidate for systemic therapy adjustments based on the outcomes of the discussed local therapy options and/or clinical trial participation. The absence of actionable mutations (BRAF, KRAS) and MSS status guide us away from certain targeted therapies but open the door for other innovative treatments th…	\cmark	\cmark	\cmark	\cmark	\cmark
	To enhance our ability to tailor Mrs. Anderson's treatment plan with precision and explore the most promising avenues for her condition, it would be beneficial if you could supply the exact mutation details, including any minor mutations not previously mentioned. This information is crucial for a more targeted query that could reveal potential therapies specifically suited to her genetic profile.…	\cmark	\cmark	\cmark	\cmark	\cmark
Ch	Based on the provided data and tool results, Mrs. Chen's metastatic colorectal cancer has demonstrated progression from February to June 2024.	\cmark	\cmark	\cmark	\cmark	\cmark
	The significant increase in the size of lung metastases, as quantified by the segmentation tool results showing an increase in the overall area of the lesions from 702 to 2798 square units, indicates that the disease is not adequately controlled under the current regimen of FOLFIRI and bevacizumab [Tool].	\cmark	\cmark	\cmark	\cmark	\cmark
	Furthermore, the genetic mutation analysis revealing MSS status and the absence of BRAF and KRAS mutations provides valuable information for guiding future treatment decisions [Tool].	\cmark	\cmark	\cmark	\cmark	\cmark
	Given the progression of disease despite current systemic therapy, and considering Mrs. Chen's stable ECOG performance status of 1, which suggests she remains in relatively good condition to tolerate treatment, the following treatment plan is proposed:	\cmark	\cmark	\cmark	\cmark	\cmark
	1. \textbf{Re-evaluation of Systemic Therapy}: Given the disease progression, it is advisable to consider alternative systemic therapy options. Since Mrs. Chen's cancer is MSS and lacks BRAF and KRAS mutations, therapies that do not specifically target these mutations could be considered. Options may include: - Switching to a different chemotherapy backbone, such as reintroducing oxaliplatin in a…	\cmark	\cmark	\cmark	\cmark	\cmark
	- Considering the addition of an alternative biologic agent. Given the absence of RAS mutations, anti-EGFR therapies such as cetuximab or panitumumab could be considered, despite the primary tumor's right-sided origin which typically shows less benefit from anti-EGFR therapy [1], [13], [14].	\xmark	\cmark	\cmark	\cmark	\cmark
	2. \textbf{Local Therapies for Lung Metastases}: Given the progression of lung metastases, exploring local treatment options such as stereotactic body radiation therapy (SBRT) for lung lesions could be considered, especially for lesions that are causing symptoms or have a significant growth [5], [57].	\cmark	\cmark	\cmark	\cmark	\cmark
	3. \textbf{Supportive Care}: Continue to manage side effects of therapy and provide supportive care to maintain quality of life. This includes managing any symptoms of chemotherapy-induced toxicity and providing psychological support [3].	\cmark	\cmark	\cmark	\cmark	\cmark
	4. \textbf{Clinical Trials}: Explore the availability of clinical trials that Mrs. Chen may be eligible for, focusing on new therapeutic agents or combinations that could be effective for her cancer's genetic and molecular profile [3].	\cmark	\cmark	\cmark	\cmark	\cmark
	5. \textbf{Regular Monitoring}: Continue with regular imaging every 2-3 months to monitor disease progression and response to the new treatment plan. Additionally, monitor blood work, including CEA levels, as an indicator of treatment response [3].	\cmark	\cmark	\cmark	\cmark	\cmark
	6. \textbf{Multidisciplinary Team (MDT) Review}: Mrs. Chen's case should be discussed in a multidisciplinary team setting, including medical oncologists, radiation oncologists, and surgical oncologists, to tailor the treatment plan based on her specific needs and preferences [3].	\cmark	\cmark	\cmark	\cmark	\cmark
	This structured strategy aims to address the progression of Mrs. Chen's metastatic colorectal cancer by considering alternative systemic therapies, potential local treatments for lung metastases, and the importance of supportive care, while also keeping an eye on new treatment opportunities through clinical trials.	\cmark	\cmark	\cmark	\cmark	\cmark
	To enhance our approach in tailoring Mrs. Chen's treatment plan, could you supply any further genetic mutation data that hasn't been previously analyzed? This information will be invaluable for a more comprehensive genetic profile assessment, potentially uncovering additional targeted therapy options. Furthermore, if you could specify particular aspects of metastatic colorectal cancer treatments …	\cmark	\cmark	\cmark	\cmark	\cmark
Ad	Based on the comprehensive analysis of Mrs. Abena Adomako's medical history, recent imaging, and tool results, we can conclude that her metastatic colorectal cancer has shown a significant positive response to the treatment regimen administered between November 2022 and June 2024.	\cmark	\cmark	\cmark	\cmark	\cmark
	The liver metastasis has decreased in size by approximately 2.26 times, indicating a substantial reduction and suggesting effective disease control during this period [Tool].	\cmark	\cmark	\cmark	\cmark	\cmark
	The genetic predictions from the histopathology images reveal that Mrs. Adomako has Microsatellite Stability (MSS), a wild-type BRAF gene, and a mutated KRAS gene [Tool].	\cmark	\cmark	\cmark	\cmark	\cmark
	This genetic profile suggests that while she may not benefit from immunotherapies targeting MSI-high tumors or treatments targeting BRAF mutations, she could be eligible for targeted therapies aimed at KRAS mutations.	\cmark	\cmark	\cmark	\cmark	\cmark
	Given Mrs. Adomako's current disease status and biopsy results, the following detailed treatment plan is proposed for her ongoing care and management: 1. \textbf{Continue Monitoring}: Regular imaging studies should be continued to monitor the disease's response closely and detect any signs of progression [Patient].	\cmark	\cmark	\cmark	\cmark	\cmark
	2. \textbf{Targeted Therapy for KRAS Mutation}: Considering the presence of a KRAS mutation, targeted therapy options such as cetuximab or panitumumab could be considered. These agents have shown efficacy in KRAS wild-type colorectal cancer; however, emerging therapies targeting specific KRAS mutations (e.g., sotorasib for KRAS G12C mutation) may also be explored if the specific type of KRAS muta…	\lmark	\lmark	\xmark	\lmark	\lmark
	3. \textbf{Chemotherapy Regimen Adjustment}: Based on the positive response to her previous treatment, maintaining a similar chemotherapy backbone (e.g., continuation of FOLFOX if tolerated) with adjustments to incorporate targeted therapy against KRAS mutation could be beneficial [Patient].	\cmark	\cmark	\xmark	\xmark	\xmark
	4. \textbf{Clinical Trials}: Enrollment in clinical trials exploring new treatments or targeted therapies for KRAS-mutated metastatic colorectal cancer should be considered, especially those focusing on novel KRAS inhibitors or combination therapies [Patient].	\xmark	\cmark	\cmark	\cmark	\cmark
	5. \textbf{Supportive Care}: Symptom management and supportive care remain crucial to maintaining Mrs. Adomako's quality of life. This includes managing any side effects from treatment, nutritional support, and psychological support [Patient].	\cmark	\cmark	\cmark	\cmark	\cmark
	6. \textbf{Multidisciplinary Team Review}: Mrs. Adomako's case should be regularly reviewed by a multidisciplinary team, including medical oncologists, surgical oncologists, radiologists, and genetic counselors, to adapt the treatment plan as her disease status and the landscape of colorectal cancer treatment evolve [Patient].	\cmark	\cmark	\cmark	\cmark	\cmark
	This treatment plan is based on the current understanding of Mrs. Adomako's disease status and available medical evidence. It is crucial to re-evaluate her treatment plan regularly, considering any new clinical findings, patient preferences, and emerging therapies in the field of metastatic colorectal cancer.	\cmark	\cmark	\cmark	\cmark	\cmark
	To enhance the precision of Mrs. Adomako's treatment strategy, could you supply the exact KRAS mutation subtype detected in her biopsy? This detail is pivotal for identifying the most effective targeted therapy options. Additionally, providing the latest imaging studies' results would allow for a more detailed analysis of the disease's progression or response to the current treatment, ensuring a …	\cmark	\cmark	\cmark	\cmark	\cmark
Ma	Given the detailed case of Mr. Pedro Martinez, a 61-year-old patient with metastatic colorectal adenocarcinoma, we have analyzed his disease progression and potential treatment pathways based on the latest imaging data and his KRAS G12D mutation status.	\cmark	\xmark	\xmark	\cmark	\xmark
	The analysis of liver metastases from February 2024 to May 2024 shows an increase in the overall area of liver metastases from 3519 square units to 3841 square units, suggesting disease progression [Tool].	\xmark	\xmark	\xmark	\xmark	\xmark
	This progression is despite ongoing second-line chemotherapy with FOLFIRI and Bevacizumab, indicating the need for a reassessment of the treatment strategy.	\xmark	\cmark	\lmark	\xmark	\xmark
	\textbf{RECIST Evaluation}: Based on the RECIST criteria, which primarily focus on changes in the longest diameter of target lesions to categorize response to treatment, the provided data indicate progression. However, precise linear measurements are necessary to formally apply RECIST criteria. The reported increase in overall area suggests progression, but without specific linear dimensions, a p…	\xmark	\xmark	\xmark	\cmark	\xmark
	\textbf{Molecular Targets and Treatment Plan}: The presence of a KRAS G12D mutation in Mr. Martinez's tumor profile suggests specific considerations for targeted therapy. EGFR-targeted therapies such as cetuximab and panitumumab are generally ineffective in the presence of KRAS mutations, including G12D [OncoKB Analysis]. This aligns with current guidelines recommending against the use of anti-EG…	\cmark	\cmark	\cmark	\cmark	\cmark
	Given the KRAS G12D mutation and the disease progression, the following treatment plan is proposed: 1. \textbf{Discontinue Current Regimen}: Given the evidence of disease progression, discontinuing the current regimen of FOLFIRI and Bevacizumab is recommended.	\lmark	\cmark	\lmark	\xmark	\lmark
	2. \textbf{Initiate MEK Inhibitor Therapy}: Consider starting a MEK inhibitor, such as cobimetinib or trametinib, which has shown effectiveness in cancers with KRAS mutations [OncoKB Analysis]. The choice between these agents will depend on Mr. Martinez's overall health status, potential side effects, and other clinical considerations.	\cmark	\cmark	\lmark	\cmark	\cmark
	3. \textbf{Explore Clinical Trials for Novel KRAS Inhibitors}: Actively seek out clinical trials for novel KRAS inhibitors (RMC-6236, MRTX-1133, ASP3082) that are specifically designed for KRAS G12D mutations. Participation in such trials could provide access to cutting-edge treatments and potentially improve outcomes [OncoKB Analysis].	\cmark	\cmark	\cmark	\cmark	\cmark
	4. \textbf{Supportive Care Measures}: Continue comprehensive supportive care to manage symptoms and maintain quality of life. This includes pain management, nutritional support, and addressing any psychosocial needs.	\cmark	\cmark	\cmark	\cmark	\cmark
	5. \textbf{Further Molecular Testing}: Perform comprehensive genomic profiling to uncover additional actionable mutations or biomarkers that could guide the selection of other targeted therapies or immunotherapies.	\cmark	\cmark	\cmark	\cmark	\cmark
	6. \textbf{Multidisciplinary Team Review}: Convene a multidisciplinary team meeting, including medical oncologists, surgical oncologists, and radiation oncologists, to review Mr. Martinez's case and explore all possible treatment options, including the feasibility of surgical resection or localized treatments for liver metastases.	\cmark	\cmark	\cmark	\cmark	\cmark
	7. \textbf{Regular Monitoring}: Implement a schedule for regular monitoring of disease progression through imaging and tumor markers to assess the effectiveness of the new treatment regimen and adjust as necessary.	\cmark	\cmark	\cmark	\cmark	\cmark
	This structured approach aims to leverage the latest in molecular targeting based on Mr. Martinez's specific genetic profile while ensuring his quality of life is prioritized through supportive care and comprehensive disease management.	\cmark	\cmark	\cmark	\cmark	\cmark
	To enhance our understanding of Mr. Martinez's condition and tailor the treatment plan more precisely, could you please provide the exact dates and file paths for the most recent CT or MRI scans? This information is crucial for a detailed analysis of disease progression and to accurately measure the response of metastases over time. Additionally, if you have access to histologic or histopathology…	\cmark	\cmark	\cmark	\cmark	\cmark
P	Based on the most recent imaging and clinical data, Mrs. Patel's disease has progressed from no evidence of disease (NED) to metastatic disease involving the liver and potentially the spleen, as evidenced by the July 2024 CT scan showing multiple hypodense lesions [Tool]. This progression necessitates a comprehensive reassessment of her treatment strategy to address the metastatic spread.	\cmark	\cmark	\cmark	\cmark	\cmark
	\textbf{Treatment Plan for Mrs. Patel's Ongoing Care and Management:} 1. \textbf{Systemic Therapy Adjustment:} - \textbf{Targeted Therapy Consideration:} Given Mrs. Patel's EGFR T790M mutation, the use of osimertinib, a third-generation EGFR TKI, could be beneficial. Although primarily approved for non-small cell lung cancer, its efficacy in colorectal cancer harboring this mutation warrants disc…	\xmark	\cmark	\cmark	\cmark	\cmark
	- \textbf{Chemotherapy Regimen Reevaluation:} Based on the progression, a second-line chemotherapy regimen should be considered. Options may include FOLFIRI (irinotecan, fluorouracil, and leucovorin) if not previously used, potentially combined with a biologic agent like bevacizumab, depending on her VEGF status and previous exposure [3], [4], [5].	\cmark	\cmark	\cmark	\cmark	\cmark
	2. \textbf{Local Therapy Options:} - \textbf{Liver-Directed Therapies:} For liver metastases, options such as radiofrequency ablation (RFA), microwave ablation (MWA), or stereotactic body radiotherapy (SBRT) could be considered, especially for lesions that are causing symptoms or are well-defined and accessible for such interventions [1], [2], [59], [60].	\cmark	\cmark	\cmark	\cmark	\cmark
	- \textbf{Splenectomy:} If the spleen's involvement is significant and symptomatic, and if systemic therapy controls the disease elsewhere, splenectomy could be discussed as a palliative measure to improve quality of life [Patient]. \xmark & \lmark & \lmark & \lmark & \lmark \\	\xmark	\lmark	\lmark	\lmark	\lmark
	3. \textbf{Further Genetic Testing:} - Due to the error in mutation checking and the unknown significance of the PIK3CA mutation, comprehensive genomic profiling should be performed to identify any additional actionable mutations that could open up further targeted therapy options [Tool].	\cmark	\cmark	\cmark	\cmark	\cmark
	4. \textbf{Supportive Care:} - Ensure supportive care measures are in place, including pain management, nutritional support, and psychological support to address the physical and emotional aspects of metastatic cancer [Patient].	\cmark	\cmark	\cmark	\cmark	\cmark
	5. \textbf{Clinical Trial Enrollment:} - Explore enrollment in clinical trials that are investigating new targeted therapies or combination therapies for metastatic colorectal cancer, especially those focusing on her specific mutational profile [Patient].	\cmark	\cmark	\cmark	\cmark	\cmark
	6. \textbf{Multidisciplinary Team Consultation:} - A multidisciplinary team approach involving medical oncologists, surgical oncologists, radiologists, and genetic counselors is crucial to tailor the treatment plan to Mrs. Patel's evolving disease status and to explore all available therapeutic options [Patient].	\cmark	\cmark	\cmark	\cmark	\cmark
	In summary, Mrs. Patel's treatment plan should be adjusted to address the progression of her disease with a focus on systemic therapy adjustments, consideration of local therapy options for symptom management, further genetic testing to guide targeted therapy decisions, and supportive care measures. Regular follow-up and reassessment will be essential to monitor the effectiveness of the treatment…	\cmark	\cmark	\cmark	\cmark	\cmark
	To enhance our understanding and tailor Mrs. Patel's treatment plan more precisely, could you please provide the histopathology images of the liver and spleen lesions? This will allow for a detailed mutation analysis, specifically targeting MSI, BRAF, and KRAS mutations, which are crucial for determining the most effective targeted therapy options. Additionally, the exact dimensions of the metast…	\cmark	\cmark	\cmark	\cmark	\cmark
Zh	Based on the comprehensive analysis of Mrs. Zhang's medical history, radiological data, and genetic testing, we have a clear picture of her current oncologic status and can make informed recommendations for her ongoing treatment strategy. \textbf{Summary of Patient Details and Test Outcomes}: - Mrs. Zhang has metastatic colorectal adenocarcinoma, initially treated with FOLFOX + Panitumumab, showi…	\cmark	\cmark	\cmark	\cmark	\cmark
	- The quantitative analysis of liver metastases from CT scans in February 2024 and June 2024 shows a significant decrease in the size of liver metastases from 5980 square units to 2181 square units, indicating a substantial response to the FOLFIRI + Bevacizumab treatment [Tool].	\cmark	\cmark	\cmark	\cmark	\cmark
	- Genetic analysis indicates MSI-High status, with no mutations in BRAF and KRAS, which is crucial for determining future treatment options [Tool].	\xmark	\xmark	\xmark	\xmark	\xmark
	\textbf{Treatment Recommendations}: 1. \textbf{Continuation of Current Regimen}: Given the significant response to the FOLFIRI + Bevacizumab regimen, it is advisable to continue this treatment. The substantial reduction in liver metastases size suggests effective disease control with this therapy [3][4][Tool].	\cmark	\cmark	\cmark	\cmark	\cmark
	2. \textbf{Consideration for Immunotherapy}: Mrs. Zhang's MSI-High status makes her a candidate for immunotherapy, which has shown effectiveness in MSI-High colorectal cancer cases. Pembrolizumab or nivolumab, with or without ipilimumab, could be considered as potential treatment options, especially if there is further progression on the current regimen [8][9][11][23][27][28][32].	\xmark	\cmark	\cmark	\xmark	\xmark
	3. \textbf{Genetic and Molecular Profiling}: The absence of BRAF and KRAS mutations, combined with MSI-High status, supports the consideration of immunotherapy. Continuous monitoring of her genetic profile may provide insights into resistance mechanisms or further tailor her treatment [9][11].	\xmark	\xmark	\xmark	\xmark	\xmark
	4. \textbf{Regular Monitoring and Reassessment}: Ongoing monitoring through imaging and tumor marker assessments will be crucial to adapt the treatment plan as needed. This should include regular CT scans and CEA levels, with adjustments to the treatment regimen based on disease progression or response [65][73][75].	\cmark	\cmark	\cmark	\cmark	\cmark
	5. \textbf{Multidisciplinary Team Management}: Given the complexity of Mrs. Zhang's case, management by a multidisciplinary team including medical oncologists, surgical oncologists, radiologists, and genetic counselors is recommended to ensure a comprehensive approach to her care [40][43][59][60].	\cmark	\cmark	\cmark	\cmark	\cmark
	6. \textbf{Patient and Family Education}: Discussing the potential benefits and side effects of the current treatment and possible future options, including immunotherapy, will be important. Mrs. Zhang and her family should be informed about the goals of therapy, expected outcomes, and signs of disease progression [110][111].	\cmark	\cmark	\cmark	\cmark	\cmark
	\textbf{Further Information Required}: - \textbf{Pathology Report of Recent Biopsy}: The pathology report from the recent CT-guided liver biopsy will provide additional information that could influence treatment decisions, particularly if there are any changes in the tumor's molecular or genetic profile [Patient].	\cmark	\cmark	\cmark	\cmark	\cmark
	In conclusion, Mrs. Zhang's treatment should continue with FOLFIRI + Bevacizumab while preparing for a potential transition to immunotherapy, considering her MSI-High status. This approach aligns with current guidelines and her positive response to the current treatment, with a detailed plan for regular monitoring and reassessment to ensure the best possible outcomes.	\cmark	\cmark	\cmark	\cmark	\cmark
	To enhance our understanding and tailor Mrs. Zhang's treatment plan even more precisely, could you supply the directory path where her latest imaging studies are stored? This will enable a detailed analysis to monitor the progression or regression of her disease with high accuracy. Furthermore, if there are particular genetic alterations you suspect or are concerned about that haven't been explor…	\cmark	\cmark	\cmark	\cmark	\cmark

## Sheet: Suppl Table 5
Completeness evaluation.
\textbf{No.}	\textbf{Keywords}	\textbf{1}	\textbf{2}	\textbf{3}	\textbf{4}	\textbf{$\mathbb{M}$}
A	Imaging assessments from 11/11/2023 to 02/24/2024 indicate no progression of disease.	\cmark	\cmark	\cmark	\cmark	\cmark
	Genetic testing reveals no mutations in BRAF and KRAS; microsatellite status is stable.	\cmark	\cmark	\cmark	\cmark	\cmark
	Address hypertension as a potential adverse effect of bevacizumab treatment.	\cmark	\cmark	\cmark	\cmark	\cmark
	Propose a management approach for the elevated blood pressure.	\cmark	\cmark	\cmark	\cmark	\cmark
	Given the wild-type KRAS status, consider targeting EGFR with Panitumumab as an alternative herapy.	\cmark	\cmark	\cmark	\cmark	\cmark
	Continue FOLFOX regimen to maximize response, then assess for surgical or liver-directed therapies, noting no evidence of extrahepatic metastasis.	\cmark	\cmark	\cmark	\cmark	\cmark
	In cases of sustained stable disease without viable local treatment options, consider treatment de-escalation and maintenance with 5FU and monoclonal antibody therapy.	\cmark	\cmark	\cmark	\cmark	\cmark
B	Imaging evaluations reveal progressive disease characterized by increasing metastatic involvement of the liver.	\cmark	\cmark	\cmark	\cmark	\cmark
	Mutational analysis confirms wild-type BRAF and mutated KRAS status, with microsatellite stability maintained.	\xmark	\cmark	\cmark	\cmark	\cmark
	Due to the presence of a KRAS mutation, cessation of anti-EGFR therapy is recommended.	\cmark	\cmark	\cmark	\cmark	\cmark
	Recommend further mutational analyses, including a comprehensive panel diagnostic, to delineate KRAS subtypes and identify additional actionable mutations.	\xmark	\cmark	\cmark	\cmark	\cmark
	Transition the therapeutic strategy to a second-line regimen, specifically FOLFIRI combined with Bevacizumab, to address disease progression.	\cmark	\cmark	\cmark	\cmark	\cmark
	Given the presence of a solitary liver metastasis, a thorough assessment for surgical resection or localized radiotherapy options is strongly advised to achieve optimal disease control.	\cmark	\cmark	\cmark	\cmark	\cmark
D	Confirm the presence of metastases in both the lungs and liver.	\cmark	\cmark	\cmark	\cmark	\cmark
	Given the pulmonary and hepatic metastatic burden, a systemic therapeutic approach is favored over surgical interventions.	\cmark	\cmark	\cmark	\cmark	\cmark
	Disucss the necessity of presenting the patient case in a tumor board with oncologists, radiologists and surgeons to define the therapeutic concept once and the potential of local resection.	\cmark	\cmark	\cmark	\cmark	\cmark
	Genetic profiling indicates wild-type BRAF and mutant KRAS, with microsatellite instability (MSI).	\cmark	\cmark	\cmark	\xmark	\cmark
	A discrepancy between the patient's report of a BRAF mutation and the predictive tool's identification of BRAF wild-type necessitates further clarification through additional documentation or testing.	\cmark	\cmark	\cmark	\cmark	\cmark
	Should the presence of a BRAF V600E mutation be confirmed, a therapeutic strategy involving Encorafenib and Cetuximab should be remembered as an option in further lines of therapy.	\cmark	\cmark	\cmark	\cmark	\cmark
	In the case of high microsatellite instability (MSIH), Pembrolizumab is recommended as the number one priority, aligning with the patient's preference to avoid chemotherapy.	\cmark	\cmark	\cmark	\cmark	\cmark
G	Progression of disease is indicated by the observed increase in the size and number of liver metastases over time.	\cmark	\cmark	\cmark	\cmark	\cmark
	The current treatment regimen of FOLFOX is deemed ineffective, necessitating discontinuation and transition to a second-line therapy, likely FOLFIRI in combination with a targeted therapeutic agent.	\cmark	\cmark	\cmark	\cmark	\cmark
	Effective selection of targeted therapy requires molecular profiling, including assessments for microsatellite instability (MSI), and KRAS and BRAF mutations.	\cmark	\cmark	\cmark	\cmark	\cmark
	For cases presenting with microsatellite instability, a second-line immunotherapy regimen excluding Pembrolizumab, specifically Ipilimumab in conjunction with Nivolumab, is recommended.	\xmark	\cmark	\cmark	\cmark	\cmark
	In scenarios where microsatellite stability (MSS) is observed alongside wild-type KRAS and BRAF, integration of an anti-EGFR agent with FOLFIRI is advised.	\cmark	\cmark	\cmark	\cmark	\cmark
	For patients with MSS and mutations in KRAS or BRAF, the addition of an anti-VEGFR agent (such as Bevacizumab) to FOLFIRI is suggested.	\cmark	\cmark	\cmark	\cmark	\cmark
	The consideration of local treatment modalities should be noted in case of a positive response to systemic therapy in the future.	\cmark	\cmark	\cmark	\cmark	\cmark
Le	Document progression in lung metastases over time as evidenced by an increased number of lung nodules.	\cmark	\cmark	\cmark	\cmark	\cmark
	For patients in good clinical condition, identify chemotherapy as the first line therapy approach.	\cmark	\cmark	\cmark	\cmark	\cmark
	Chemotherapy options are either FOLFIRINOX or the combination of nab-Paclitaxel with Gemcitabine, following current clinical guidelines.	\xmark	\cmark	\cmark	\cmark	\cmark
	Incorporate targeted therapy options to be considered, with Sotorasib identified as a viable option for patients with KRAS G12C mutations. This recommendation is based on evidence from clinical trials demonstrating the efficacy and safety profile of Sotorasib in KRAS G12C-mutated pancreatic cancer after a previous line of therapy (https://pubmed.ncbi.nlm.nih.gov/36546651/).	\cmark	\cmark	\cmark	\cmark	\cmark
	In cases with the KRAS G12C mutation, explore enrollment in clinical trials for future treatments.	\cmark	\cmark	\cmark	\cmark	\cmark
Lo	CT imaging of the abdomen confirms the presence of widespread liver metastases.	\cmark	\cmark	\cmark	\cmark	\cmark
	Microscopic examination indicates microsatellite stability (MSS) with no mutations detected in either BRAF or KRAS genes (wild-type status for both).	\cmark	\cmark	\cmark	\cmark	\cmark
	For a young, physically robust patient with an ECOG performance status of 1 and left-sided colorectal cancer (CRC) featuring wild-type KRAS and BRAF, the recommended first-line chemotherapy includes either the FOLFOX or FOLFIRI regimen, supplemented with an anti-EGFR antibody.	\cmark	\cmark	\cmark	\cmark	\cmark
	Given the advanced stage, evaluate the feasibility of surgical resection or local therapies such as Radiofrequency Ablation (RFA) or Selective Internal Radiation Therapy (SIRT), especially if systemic therapy leads to a significant reduction in tumor burden. Acknowledge that this usually goes beyond the capabilities of a single expert / the vision model and suggest forwarding the issue to a multi…	\cmark	\cmark	\cmark	\cmark	\cmark
	Optionally consider FOLFOXIRI plus bevacizumab if patient is in good conditions	\xmark	\xmark	\xmark	\xmark	\xmark
S	Detect progression of disease within the liver through as evidence in the CT Abdomen scans over time.	\cmark	\cmark	\cmark	\cmark	\cmark
	Molecular profiling indicates a mutation in KRAS, microsatellite stability (MSS), and wild-type status for BRAF.	\cmark	\cmark	\xmark	\cmark	\cmark
	Highlight the discrepancy in KRAS status, transitioning from wild-type to mutated, which necessitates therapeutic reevaluation.	\cmark	\cmark	\cmark	\cmark	\cmark
	Due to disease progression under the regimen of 5-FU plus Panitumumab and the emergence of KRAS mutation, recommend discontinuing Panitumumab.	\cmark	\cmark	\cmark	\cmark	\cmark
	Propose transitioning to a regimen of 5-FU combined with Bevacizumab, or alternatively, FOLFIRI with Bevacizumab, as a response to the current treatment's ineffectiveness.	\cmark	\cmark	\cmark	\xmark	\cmark
	Also consider Aflibercept or Ramucirumab in combination with FOLFIRI as viable alternatives to Bevacizumab with FOLFIRI, particularly due to the patient's progression on an oxaliplatin-based chemotherapy regimen.	\xmark	\xmark	\xmark	\cmark	\xmark
	Advocate for comprehensive panel testing to identify additional mutations and subtypes (including the kras mutation subtype), which may inform further personalized treatment strategies.	\cmark	\cmark	\cmark	\cmark	\cmark
T	Confirm the presence of a hepatic tumor via the provided CT image.	\cmark	\cmark	\cmark	\cmark	\cmark
	Acknowledge the recurrence of the disease despite multiple Transarterial Chemoembolization (TACE) treatments, coupled with the existing condition of portal vein thrombosis (PVT), necessitating a shift to systemic therapy.	\cmark	\cmark	\cmark	\cmark	\cmark
	Assess therapeutic strategies considering the severity and extent of the portal vein thrombosis.	\cmark	\cmark	\cmark	\cmark	\cmark
	In line with findings from the IMBRAVE 150 trial, recommend Atezolizumab in combination with Bevacizumab as the preferred first-line systemic treatment, offering a superior option to Sorafenib for this clinical scenario.	\cmark	\cmark	\cmark	\cmark	\cmark
	Address associated complications such as varices and portal hypertension by exploring suitable treatment modalities, including but not limited to endoscopic interventions and beta-blockers	\cmark	\cmark	\cmark	\cmark	\cmark
W	Recognize disease progression characterized by the growth of the metastatic lesion.	\cmark	\cmark	\cmark	\cmark	\cmark
	Molecular analysis reveals a BRAF mutation, wild-type KRAS, and microsatellite instability (MSI).	\cmark	\cmark	\xmark	\cmark	\cmark
	Reassess the necessity of chemotherapy given the presence of a solitary liver metastasis, contemplating less aggressive alternatives.	\cmark	\cmark	\cmark	\cmark	\cmark
	Advocate for the consideration of surgical resection as a viable option for localized disease control.	\xmark	\cmark	\cmark	\cmark	\cmark
	Propose the use of immunotherapy, specifically the combination of Ipilimumab and Nivolumab, acknowledging that the patient is beyond first-line treatment scenarios (whereas in the first line Pembrolizumab could have been an option).	\xmark	\cmark	\xmark	\cmark	\xmark
	Maintain consideration for future treatment strategies targeting BRAF V600E mutations, allowing for adaptability in the treatment plan based on evolving clinical and molecular insights.	\cmark	\cmark	\cmark	\cmark	\cmark
X	Define progressive disease by increased tumor size, peritoneal carcinomatosis, and the development of ascites on imaging.	\cmark	\xmark	\cmark	\cmark	\cmark
	Detect a BRAF mutation, wild-type KRAS, and microsatellite stability (MSS).	\cmark	\cmark	\xmark	\cmark	\cmark
	Address the discrepancy between reports of microsatellite instability (MSI) from the text and MSS as per ground truth that shall be the prediction of the tool result.	\cmark	\cmark	\cmark	\cmark	\cmark
	For MSI-high cases, consider Pembrolizumab as an immunotherapy option, in line with current guidelines.	\cmark	\cmark	\cmark	\xmark	\cmark
	For BRAF V600E mutations, identify at least Dabrafenib and Trametinib as targeted therapy options, according to current guidelines.	\cmark	\cmark	\cmark	\cmark	\cmark
	Explore options for targeted therapies for ROS CD74 mutations based on available online resources.	\cmark	\cmark	\cmark	\cmark	\cmark
	Raise the question regarding the absence of Durvalumab in the initial treatment regimen which is part of the ESMO standard first line treatment (Cisplatin+Gemcitabine+Durvalumab).	\xmark	\xmark	\xmark	\cmark	\xmark
	Mention FOLFOX as a second-line treatment chemotherapy option (as this was explicitely asked) in cholangiocarcinoma following Cisplatin+Gemcitabine(+Durvalumab), with alternatives including 5-FU+/-Irinotecan or other targeted therapies.	\cmark	\cmark	\xmark	\cmark	\cmark
Z	Confirm the presence of liver metastasis as evidenced in the CT image.	\cmark	\cmark	\cmark	\cmark	\cmark
	Conclude the necessity of systemic therapy.	\cmark	\cmark	\cmark	\cmark	\cmark
	For first-line chemotherapy, recommend FOLFIRINOX for patients in favorable clinical condition. For those in less optimal health, consider Gemcitabine plus Nab-Paclitaxel (GN) or Gemcitabine alone as alternatives.	\cmark	\cmark	\cmark	\cmark	\cmark
	Prioritize testing for KRAS mutations; in cases of KRAS wild-type status, comprehensive panel diagnostics are advised to identify additional molecular targets for therapy.	\cmark	\cmark	\xmark	\cmark	\cmark
J	The patient has progessive disease according to the imaging studies with multiple new HCC lesions across the liver.	\cmark	\cmark	\cmark	\cmark	\cmark
	It is recommended to re-initiate her oncologic therapy.	\cmark	\cmark	\cmark	\cmark	\cmark
	Therapeutic options should be discussed in a multidisciplinary tumor board.	\cmark	\cmark	\cmark	\cmark	\cmark
	Given the multifocal nature the patient might need systemic therapy	\cmark	\cmark	\cmark	\cmark	\cmark
	First line is Atezolizumab / Bevacizumab, but it has only been investigated for Child Pugh A - the patient is Child Pugh B).	\xmark	\cmark	\cmark	\xmark	\cmark \xmark
Da	The imaging study from shows disase progression.	\cmark	\cmark	\cmark	\cmark	\cmark
	The patients tumor harbors a KRAS mutation (MSS, BRAF wild type).	\cmark	\cmark	\cmark	\cmark	\cmark
	Given the KRAS mutation and disease progression, therapy with Panitumumab needs to be discontinued.	\cmark	\cmark	\cmark	\cmark	\cmark
	Alternatively, the patient should recieve anti VEGF therapy with Bevacizumab (and switch the chemotherapy backbone).	\cmark	\cmark	\cmark	\cmark	\cmark
	Local options especially including surgical resection of the tumor should be discussed in a multidisciplinary tumor board.	\cmark	\cmark	\cmark	\cmark	\cmark
Mi	The imaging data (MRI from December 2023 and February 2024) show a stable HCC lesion in size.	\cmark	\xmark	\cmark	\cmark	\cmark
	According to RECIST criteria there is no progression, nor response - the lesion size stays within stable range	\cmark	\cmark	\cmark	\cmark	\cmark
	Treatment options include continuing close monitoring as the patient seems to not wish to receive therapy at the moment	\cmark	\cmark	\cmark	\cmark	\cmark
	Options in case of disease progression should be discussed in a multidisciplinary tumor board and include local options (surgery, RAF, TACE) or systemic treatment (Atezolizumab / Bevacizumab)	\cmark	\cmark	\cmark	\cmark	\cmark
	Discuss the patient wishes and preferences to take a personalized decision	\cmark	\cmark	\cmark	\xmark	\cmark
An	The imaging data shows multiple liver metastases in both images from February and July 2024 without clear signs of progression.	\xmark	\xmark	\xmark	\xmark	\xmark
	The patients tumor is KRAS wt, BRAF wt and MSS.	\cmark	\cmark	\cmark	\cmark	\cmark
	Local treatment options should be discussed in an interdisciplinary tumor board.	\cmark	\cmark	\cmark	\cmark	\cmark
	Given the stable disease conditions and apparently good tolerance, she could continue Regorafenib for now.	\xmark	\xmark	\xmark	\xmark	\xmark
	In case of progression in the future, re-exposing platin-based chemotherapy (if tolerated well) might be an option.	\xmark	\cmark	\xmark	\xmark	\xmark
Ch	The patients CT scans show progressive disease in the lungs with enlarged metastases in July compared to February.	\cmark	\cmark	\cmark	\cmark	\cmark
	The tumor is MSS, KRAS wt and BRAF wt.	\cmark	\cmark	\cmark	\cmark	\cmark
	Her systemic treatment needs to be adopted due to the progression of the disease.	\cmark	\cmark	\cmark	\cmark	\cmark
	Options include switching from FOLFIRI to FOLFOX if tolerable	\cmark	\cmark	\cmark	\cmark	\cmark
	The patient should be discussed in a multidisciplinary tumor board to evaluate local options regarding the lung metastases.	\cmark	\cmark	\cmark	\cmark	\cmark
Ad	The liver lesion has responded to therapy between November 2022 and June 2024	\cmark	\cmark	\cmark	\cmark	\cmark
	The tumor is MSS, KRAS mutated and BRAF wild-type.	\cmark	\cmark	\cmark	\cmark	\cmark
	As the patient receives FOLFOX + Panitiumumab for over a year, treatment de-escalation (5-FU + Panitumumab) should be discussed.	\xmark	\xmark	\xmark	\xmark	\xmark
Ma	The patients images overall show stable disease over time (between February and May 2024).	\xmark	\xmark	\xmark	\xmark	\xmark
	As the disease is stable, Mr Martinez could continue treatment with FOLFIRI and Bevacizumab.	\xmark	\cmark	\xmark	\xmark	\xmark
	GIven the KRAS mutation, EGFR blockade is ineffective.	\cmark	\cmark	\cmark	\cmark	\cmark
	Explore clinical trials for targeting KRAS G12D in the near future (in case of a definitive progression).	\cmark	\cmark	\cmark	\cmark	\cmark
P	The imaging studies show no evidence of disease in March, with a large new hepatic lesion in July.	\cmark	\cmark	\cmark	\cmark	\cmark
	A biopsy should be performed to confirm the diagnosis of recurrent CRC vs HCC (or any other entity).	\xmark	\cmark	\xmark	\xmark	\xmark
	In case of recurrent CRC, discuss local options in a multidisciplinary tumor board (surgery, local options).	\cmark	\cmark	\cmark	\cmark	\cmark
	In case systemic therapy is necessary, FOLFOX / FOLFIRI could be considered with Bevacizumab (if EGFR mutation is confirmed).	\cmark	\cmark	\cmark	\cmark	\cmark
	In the long term, clinical trials targeting EGFR T790M could be considered.	\cmark	\cmark	\cmark	\cmark	\cmark
Zh	The patient’s liver metastases are regressing under the current chemotherapy, indicating therapy responsiveness.	\cmark	\cmark	\cmark	\cmark	\cmark
	The tumor is BRAF mutated, KRAS wildtype, and MSI-High.	\xmark	\xmark	\xmark	\xmark	\xmark
	Given the responsiveness to the current treatment, and assuming no severe side effects, we can continue with the current therapy.	\cmark	\cmark	\cmark	\cmark	\cmark
	As an alternative, due to the MSI-High status, the patient could receive immunotherapy with Nivolumab and Ipilimumab.	\cmark	\cmark	\cmark	\xmark	\cmark
	Considering the BRAF mutation, targeted therapies could be explored for specific BRAF mutation subtypes, which requires further testing.	\xmark	\xmark	\xmark	\xmark	\xmark

## Sheet: Suppl Table 6
Helpfulness evaluation.
\textbf{No.}	\textbf{Subquestions}	\textbf{1}	\textbf{2}	\textbf{3}	\textbf{4}	\textbf{$\mathbb{M}$}
\textbf{No.}	\textbf{Subquestions}	\textbf{1}	\textbf{2}	\textbf{3}	\textbf{4}	\textbf{$\mathbb{M}$}
A	How did the disease develop?	\cmark	\cmark	\cmark	\cmark	\cmark
	What are the next steps in her cancer treatment plan?	\cmark	\cmark	\cmark	\cmark	\cmark
B	How do we best proceed with the oncologic treatment of the patient?	\cmark	\cmark	\cmark	\cmark	\cmark
	Is a continuation of chemotherapy plus Panitumumab recommended?	\cmark	\cmark	\cmark	\cmark	\cmark
	What other options do we have?	\cmark	\cmark	\cmark	\cmark	\cmark
D	Is the patient rather suitable for surgery or systemic therapy?	\cmark	\cmark	\cmark	\cmark	\cmark
	Are there options for targeted therapies?	\cmark	\cmark	\cmark	\cmark	\cmark
	Check available drugs for the known mutation in databases.	\xmark	\cmark	\cmark	\xmark	\xmark
	Check available drugs for the known mutation online.	\xmark	\xmark	\xmark	\xmark	\xmark
G	How do we best proceed with the treatment of this patient?	\cmark	\cmark	\cmark	\cmark	\cmark
Le	Please provide an overview of the standard chemotherapy protocols recommended for situations similar to Mr. Lee's, in alignment with current medical guidelines.	\cmark	\cmark	\cmark	\cmark	\cmark
	Additionally, investigate and summarize the most recent online information regarding treatment options for KRAS G12C mutations, specifically for Mr. Lee's case.	\cmark	\cmark	\cmark	\cmark	\cmark
Lo	What is the optimal management approach for this patient?	\cmark	\cmark	\cmark	\cmark	\cmark
	Develop a detailed treatment plan.	\cmark	\cmark	\cmark	\cmark	\cmark
	Should we consider local treatment options such as surgical intervention ...	\cmark	\cmark	\cmark	\cmark	\cmark
	... or liver-directed therapies?	\cmark	\cmark	\cmark	\cmark	\cmark
S	What is the current state of the patient's health, particularly with respect to the liver metastases previously identified?	\cmark	\cmark	\cmark	\cmark	\cmark
	Are these metastases showing signs of stability?	\cmark	\cmark	\cmark	\cmark	\cmark
	Based on the current condition, is it advisable to persist with the regimen of 5-Fluorouracil and Panitumumab?	\cmark	\cmark	\cmark	\cmark	\cmark
T	Can you suggest the next steps in the management of his disease?	\cmark	\cmark	\cmark	\cmark	\cmark
W	investigate the development of the pre-existing metastasis	\cmark	\cmark	\cmark	\cmark	\cmark
	Did it grow or shrink under chemotherapy?	\cmark	\cmark	\cmark	\cmark	\cmark
	Can you measure how much it changed?	\cmark	\cmark	\cmark	\cmark	\cmark
	Is it Progressive Disease or did the tumor respond to the therapy?	\cmark	\cmark	\cmark	\cmark	\cmark
	How do we proceed with the treatment?	\cmark	\cmark	\cmark	\cmark	\cmark
	If its progressive disease, what is the standard second line therapy according to guidelines?	\cmark	\cmark	\cmark	\cmark	\cmark
	Shall we switch to FOLFIRI?	\cmark	\cmark	\cmark	\cmark	\cmark
	Show me all treatments the guidelines recommend in this situation?	\cmark	\cmark	\cmark	\cmark	\cmark
	Also check her biopsy results for additional targets.	\xmark	\cmark	\cmark	\xmark	\xmark
	Find information on targeting BRAF V600E, too.	\cmark	\cmark	\cmark	\cmark	\cmark
	Are there local treatment options?	\cmark	\cmark	\cmark	\cmark	\cmark
X	Please investigate the current state of the disease in detail. What does the new CT scan show?	\cmark	\cmark	\cmark	\cmark	\cmark
	Did the metastasis grow?	\cmark	\cmark	\cmark	\cmark	\cmark
	In case of progress, what targeted or chemotherapy options could we suggest for the tumor board tomorrow?	\cmark	\cmark	\cmark	\cmark	\cmark
	What treatment options does the patient still have according to the official guidelines for cholangiocellular cancer given her medical history.	\cmark	\cmark	\cmark	\cmark	\cmark
	Also check any options you can find on google or pubmed.	\cmark	\xmark	\xmark	\xmark	\xmark
Z	Considering Mr. Zu's diagnosis and the current stage of his pancreatic adenocarcinoma, what specific treatment recommendations should we prepare for discussion at tomorrow's tumor board meeting?	\cmark	\cmark	\cmark	\cmark	\cmark
J	What are the findings of the new imaging study?	\cmark	\cmark	\cmark	\cmark	\cmark
	Can the patient continue her treatment break based on these findings?	\cmark	\cmark	\cmark	\cmark	\cmark
	What is the recommended treatment strategy moving forward?	\cmark	\cmark	\cmark	\cmark	\cmark
Da	What is the optimal management approach for Mr. Davis at this stage?	\cmark	\cmark	\cmark	\cmark	\cmark
	Should we consider local treatment options, such as surgical intervention or liver-directed therapies, for his condition?	\cmark	\cmark	\cmark	\cmark	\cmark
	Could you develop a detailed treatment plan for his continued care?	\cmark	\cmark	\xmark	\cmark	\cmark
Mi	Could you evaluate the current state of Mr. Miller's disease based on the latest imaging and clinical data?	\cmark	\cmark	\cmark	\cmark	\cmark
	Did it progress according to RECIST criteria?	\cmark	\cmark	\cmark	\cmark	\cmark
	Please have a look at the images MRI\_December\_3\_2023.png and MRI\_February\_28\_2024.png. By how much percent did the tumor volume change precisely?	\cmark	\cmark	\cmark	\cmark	\cmark
	What treatment options are available for Mr. Miller at this stage of his disease?	\cmark	\cmark	\cmark	\cmark	\cmark
An	Could you please evaluate the current state of Mrs. Anderson's disease based on the most recent imaging, microscopic and clinical data?	\cmark	\cmark	\cmark	\cmark	\cmark
	What treatment options should be recommended for Mrs. Anderson at this stage?	\cmark	\cmark	\cmark	\cmark	\cmark
Ch	Could you please assess the current state of Mrs. Chen's disease based on the most recent imaging and clinical data?	\cmark	\cmark	\cmark	\cmark	\cmark
	Check the images (February\_3\_2024.png and June\_25\_2024.png). Also use your tools to measure precisely the described lesions, please.	\cmark	\cmark	\cmark	\cmark	\cmark
	Additionally, could you develop a detailed treatment plan for Mrs. Chen's ongoing care and management?	\cmark	\cmark	\cmark	\cmark	\cmark
Ad	Could you please assess the current state of Mrs. Adomako disease based on the most recent imaging and clinical data?	\cmark	\cmark	\cmark	\xmark	\cmark
	Can you measure precisely if the described metastasis has grown or responded?	\cmark	\cmark	\cmark	\xmark	\cmark
	By which factor did it change?	\cmark	\cmark	\cmark	\cmark	\cmark
	Does she have any molecular targets according to the histology?	\cmark	\cmark	\cmark	\cmark	\cmark
	Could you develop a detailed treatment plan for Mrs. Adomako ongoing care and management, considering her current disease status and biopsy results?	\cmark	\cmark	\cmark	\cmark	\cmark
Ma	Please assess the current state of Mr. Martinez disease based on the most recent imaging and clinical data?	\cmark	\cmark	\cmark	\cmark	\cmark
	Could you develop a detailed treatment plan for his ongoing care and management?	\cmark	\cmark	\cmark	\cmark	\cmark
	Could you please check for options for targeted therapies in the future also on web sources?	\xmark	\cmark	\cmark	\cmark	\cmark
P	Could you please assess the current state of Mrs. Patel's disease based on the most recent imaging and clinical data?	\cmark	\cmark	\cmark	\cmark	\cmark
	Could you develop a detailed treatment plan for Mrs. Patel's ongoing care and management. If necessary, also include local therapy options considering her current disease status.	\cmark	\cmark	\cmark	\cmark	\cmark
	Would her mutational status allow for targeted therapy options?	\xmark	\cmark	\cmark	\cmark	\cmark
Zh	Please assess the current state of Mrs. Zhang's oncologic disease?	\cmark	\cmark	\cmark	\cmark	\cmark
	Please measure if the described liver metastases have progressed or responded to therapy?	\cmark	\cmark	\cmark	\cmark	\cmark
	Can you calculate in detail how much her tumor has changed?	\xmark	\cmark	\cmark	\cmark	\cmark
	What treatment should we suggest to her according to current guidelines?	\cmark	\cmark	\cmark	\cmark	\cmark

## Sheet: Suppl Table 7
Correctness evaluation (no tools).
\textbf{No.}	\textbf{Keywords}	\textbf{1}	\textbf{2}	\textbf{3}	\textbf{4}	\textbf{$\mathbb{M}$}
A	Imaging assessments from 11/11/2023 to 02/24/2024 indicate no progression of disease.	\xmark	\xmark	\xmark	\xmark	\xmark
	Genetic testing reveals no mutations in BRAF and KRAS; microsatellite status is stable.	\xmark	\xmark	\xmark	\xmark	\xmark
	Address hypertension as a potential adverse effect of bevacizumab treatment.	\cmark	\cmark	\cmark	\cmark	\cmark
	Propose a management approach for the elevated blood pressure.	\cmark	\cmark	\cmark	\cmark	\cmark
	Given the wild-type KRAS status, consider targeting EGFR with Panitumumab as an alternative herapy.	\xmark	\xmark	\xmark	\xmark	\xmark
	Continue FOLFOX regimen to maximize response, then assess for surgical or liver-directed therapies, noting no evidence of extrahepatic metastasis.	\xmark	\xmark	\xmark	\xmark	\xmark
	In cases of sustained stable disease without viable local treatment options, consider treatment de-escalation and maintenance with 5FU and monoclonal antibody therapy.	\xmark	\xmark	\xmark	\xmark	\xmark
B	Imaging evaluations reveal progressive disease characterized by increasing metastatic involvement of the liver.	\xmark	\xmark	\xmark	\xmark	\xmark
	Mutational analysis confirms wild-type BRAF and mutated KRAS status, with microsatellite stability maintained.	\xmark	\xmark	\xmark	\xmark	\xmark
	Due to the presence of a KRAS mutation, cessation of anti-EGFR therapy is recommended.	\xmark	\xmark	\xmark	\xmark	\xmark
	Recommend further mutational analyses, including a comprehensive panel diagnostic, to delineate KRAS subtypes and identify additional actionable mutations.	\cmark	\cmark	\xmark	\cmark	\cmark
	Transition the therapeutic strategy to a second-line regimen, specifically FOLFIRI combined with Bevacizumab, to address disease progression.	\xmark	\xmark	\xmark	\xmark	\xmark
	Given the presence of a solitary liver metastasis, a thorough assessment for surgical resection or localized radiotherapy options is strongly advised to achieve optimal disease control.	\cmark	\cmark	\xmark	\cmark	\cmark
D	Confirm the presence of metastases in both the lungs and liver.	\xmark	\xmark	\xmark	\xmark	\xmark
	Given the pulmonary and hepatic metastatic burden, a systemic therapeutic approach is favored over surgical interventions.	\xmark	\xmark	\xmark	\xmark	\xmark
	Disucss the necessity of presenting the patient case in a tumor board with oncologists, radiologists and surgeons to define the therapeutic concept once and the potential of local resection.	\cmark	\cmark	\xmark	\cmark	\cmark
	Genetic profiling indicates wild-type BRAF and mutant KRAS, with microsatellite instability (MSI).	\xmark	\xmark	\cmark	\xmark	\xmark
	A discrepancy between the patient's report of a BRAF mutation and the predictive tool's identification of BRAF wild-type necessitates further clarification through additional documentation or testing.	\xmark	\xmark	\xmark	\xmark	\xmark
	Should the presence of a BRAF V600E mutation be confirmed, a therapeutic strategy involving Encorafenib and Cetuximab should be remembered as an option in further lines of therapy.	\xmark	\xmark	\cmark	\cmark	\xmark
	In the case of high microsatellite instability (MSIH), Pembrolizumab is recommended as the number one priority, aligning with the patient's preference to avoid chemotherapy.	\xmark	\xmark	\xmark	\xmark	\xmark
G	Progression of disease is indicated by the observed increase in the size and number of liver metastases over time.	\cmark	\cmark	\cmark	\cmark	\cmark
	The current treatment regimen of FOLFOX is deemed ineffective, necessitating discontinuation and transition to a second-line therapy, likely FOLFIRI in combination with a targeted therapeutic agent.	\cmark	\cmark	\cmark	\cmark	\cmark
	Effective selection of targeted therapy requires molecular profiling, including assessments for microsatellite instability (MSI), and KRAS and BRAF mutations.	\cmark	\cmark	\cmark	\cmark	\cmark
	For cases presenting with microsatellite instability, a second-line immunotherapy regimen excluding Pembrolizumab, specifically Ipilimumab in conjunction with Nivolumab, is recommended.	\xmark	\xmark	\cmark	\xmark	\xmark
	In scenarios where microsatellite stability (MSS) is observed alongside wild-type KRAS and BRAF, integration of an anti-EGFR agent with FOLFIRI is advised.	\cmark	\cmark	\cmark	\cmark	\cmark
	For patients with MSS and mutations in KRAS or BRAF, the addition of an anti-VEGFR agent (such as Bevacizumab) to FOLFIRI is suggested.	\cmark	\cmark	\cmark	\cmark	\cmark
	The consideration of local treatment modalities should be noted in case of a positive response to systemic therapy in the future.	\xmark	\xmark	\xmark	\xmark	\xmark
Le	Document progression in lung metastases over time as evidenced by an increased number of lung nodules.	\xmark	\xmark	\cmark	\cmark	\xmark
	For patients in good clinical condition, identify chemotherapy as the first line therapy approach.	\cmark	\xmark	\cmark	\cmark	\cmark
	Chemotherapy options are either FOLFIRINOX or the combination of nab-Paclitaxel with Gemcitabine, following current clinical guidelines.	\cmark	\cmark	\cmark	\cmark	\cmark
	Incorporate targeted therapy options to be considered, with Sotorasib identified as a viable option for patients with KRAS G12C mutations. This recommendation is based on evidence from clinical trials demonstrating the efficacy and safety profile of Sotorasib in KRAS G12C-mutated pancreatic cancer after a previous line of therapy (https://pubmed.ncbi.nlm.nih.gov/36546651/).	\cmark	\cmark	\cmark	\cmark	\cmark
	In cases with the KRAS G12C mutation, explore enrollment in clinical trials for future treatments.	\cmark	\cmark	\cmark	\cmark	\cmark
Lo	CT imaging of the abdomen confirms the presence of widespread liver metastases.	\xmark	\xmark	\xmark	\xmark	\xmark
	Microscopic examination indicates microsatellite stability (MSS) with no mutations detected in either BRAF or KRAS genes (wild-type status for both).	\xmark	\xmark	\xmark	\xmark	\xmark
	For a young, physically robust patient with an ECOG performance status of 1 and left-sided colorectal cancer (CRC) featuring wild-type KRAS and BRAF, the recommended first-line chemotherapy includes either the FOLFOX or FOLFIRI regimen, supplemented with an anti-EGFR antibody.	\xmark	\xmark	\xmark	\xmark	\xmark
	Given the advanced stage, evaluate the feasibility of surgical resection or local therapies such as Radiofrequency Ablation (RFA) or Selective Internal Radiation Therapy (SIRT), especially if systemic therapy leads to a significant reduction in tumor burden. Acknowledge that this usually goes beyond the capabilities of a single expert / the vision model and suggest forwarding the issue to a multi…	\xmark	\xmark	\xmark	\xmark	\xmark
	Optionally consider FOLFOXIRI plus bevacizumab if patient is in good conditions	\xmark	\xmark	\xmark	\xmark	\xmark
S	Detect progression of disease within the liver through as evidence in the CT Abdomen scans over time.	\xmark	\xmark	\xmark	\xmark	\xmark
	Molecular profiling indicates a mutation in KRAS, microsatellite stability (MSS), and wild-type status for BRAF.	\xmark	\xmark	\xmark	\xmark	\xmark
	Highlight the discrepancy in KRAS status, transitioning from wild-type to mutated, which necessitates therapeutic reevaluation.	\xmark	\xmark	\xmark	\xmark	\xmark
	Due to disease progression under the regimen of 5-FU plus Panitumumab and the emergence of KRAS mutation, recommend discontinuing Panitumumab.	\xmark	\xmark	\xmark	\xmark	\xmark
	Propose transitioning to a regimen of 5-FU combined with Bevacizumab, or alternatively, FOLFIRI with Bevacizumab, as a response to the current treatment's ineffectiveness.	\xmark	\xmark	\xmark	\xmark	\xmark
	Also consider Aflibercept or Ramucirumab in combination with FOLFIRI as viable alternatives to Bevacizumab with FOLFIRI, particularly due to the patient's progression on an oxaliplatin-based chemotherapy regimen.	\xmark	\xmark	\xmark	\xmark	\xmark
	Advocate for comprehensive panel testing to identify additional mutations and subtypes (including the kras mutation subtype), which may inform further personalized treatment strategies.	\xmark	\cmark	\xmark	\cmark	\xmark
T	Confirm the presence of a hepatic tumor via the provided CT image.	\xmark	\xmark	\cmark	\cmark	\xmark
	Acknowledge the recurrence of the disease despite multiple Transarterial Chemoembolization (TACE) treatments, coupled with the existing condition of portal vein thrombosis (PVT), necessitating a shift to systemic therapy.	\cmark	\cmark	\cmark	\cmark	\cmark
	Assess therapeutic strategies considering the severity and extent of the portal vein thrombosis.	\cmark	\xmark	\cmark	\xmark	\xmark
	In line with findings from the IMBRAVE 150 trial, recommend Atezolizumab in combination with Bevacizumab as the preferred first-line systemic treatment, offering a superior option to Sorafenib for this clinical scenario.	\cmark	\cmark	\cmark	\cmark	\cmark
	Address associated complications such as varices and portal hypertension by exploring suitable treatment modalities, including but not limited to endoscopic interventions and beta-blockers	\cmark	\cmark	\xmark	\xmark	\xmark
W	Recognize disease progression characterized by the growth of the metastatic lesion.	\xmark	\xmark	\xmark	\xmark	\xmark
	Molecular analysis reveals a BRAF mutation, wild-type KRAS, and microsatellite instability (MSI).	\xmark	\xmark	\xmark	\cmark	\xmark
	Reassess the necessity of chemotherapy given the presence of a solitary liver metastasis, contemplating less aggressive alternatives.	\cmark	\xmark	\xmark	\cmark	\xmark
	Advocate for the consideration of surgical resection as a viable option for localized disease control.	\cmark	\cmark	\cmark	\cmark	\cmark
	Propose the use of immunotherapy, specifically the combination of Ipilimumab and Nivolumab, acknowledging that the patient is beyond first-line treatment scenarios (whereas in the first line Pembrolizumab could have been an option).	\xmark	\xmark	\xmark	\xmark	\xmark
	Maintain consideration for future treatment strategies targeting BRAF V600E mutations, allowing for adaptability in the treatment plan based on evolving clinical and molecular insights.	\cmark	\cmark	\cmark	\cmark	\cmark
X	Define progressive disease by increased tumor size, peritoneal carcinomatosis, and the development of ascites on imaging.	\cmark	\cmark	\cmark	\cmark	\cmark
	Detect a BRAF mutation, wild-type KRAS, and microsatellite stability (MSS).	\xmark	\xmark	\xmark	\xmark	\xmark
	Address the discrepancy between reports of microsatellite instability (MSI) from the text and MSS as per ground truth that shall be the prediction of the tool result.	\xmark	\xmark	\xmark	\xmark	\xmark
	For MSI-high cases, consider Pembrolizumab as an immunotherapy option, in line with current guidelines.	\cmark	\cmark	\cmark	\cmark	\cmark
	For BRAF V600E mutations, identify at least Dabrafenib and Trametinib as targeted therapy options, according to current guidelines.	\cmark	\cmark	\cmark	\cmark	\cmark
	Explore options for targeted therapies for ROS CD74 mutations based on available online resources.	\cmark	\cmark	\cmark	\cmark	\cmark
	Raise the question regarding the absence of Durvalumab in the initial treatment regimen which is part of the ESMO standard first line treatment (Cisplatin+Gemcitabine+Durvalumab).	\xmark	\xmark	\xmark	\xmark	\xmark
	Mention FOLFOX as a second-line treatment chemotherapy option (as this was explicitely asked) in cholangiocarcinoma following Cisplatin+Gemcitabine(+Durvalumab), with alternatives including 5-FU+/-Irinotecan or other targeted therapies.	\cmark	\cmark	\cmark	\cmark	\cmark
Z	Confirm the presence of liver metastasis as evidenced in the CT image.	\xmark	\xmark	\xmark	\xmark	\xmark
	Conclude the necessity of systemic therapy.	\xmark	\xmark	\xmark	\xmark	\xmark
	For first-line chemotherapy, recommend FOLFIRINOX for patients in favorable clinical condition. For those in less optimal health, consider Gemcitabine plus Nab-Paclitaxel (GN) or Gemcitabine alone as alternatives.	\xmark	\cmark	\cmark	\cmark	\cmark
	Prioritize testing for KRAS mutations; in cases of KRAS wild-type status, comprehensive panel diagnostics are advised to identify additional molecular targets for therapy.	\cmark	\xmark	\cmark	\xmark	\xmark
Ad	The patient has progessive disease according to the imaging studies with multiple new HCC lesions across the liver.	\xmark	\xmark	\xmark	\xmark	\xmark
	It is recommended to re-initiate her oncologic therapy.	\xmark	\xmark	\xmark	\xmark	\xmark
	Therapeutic options should be discussed in a multidisciplinary tumor board.	\cmark	\cmark	\cmark	\cmark	\cmark
	Given the multifocal nature the patient might need systemic therapy	\xmark	\cmark	\xmark	\cmark	\xmark
	First line is Atezolizumab / Bevacizumab, but it has only been investigated for Child Pugh A - the patient is Child Pugh B).	\cmark	\xmark	\cmark	\cmark	\cmark
An	The imaging study from February 2024 shows disase progression.	\xmark	\xmark	\xmark	\xmark	\xmark
	The patients tumor harbors a KRAS mutation (MSS, BRAF wild type).	\xmark	\xmark	\xmark	\xmark	\xmark
	Given the KRAS mutation and disease progression, therapy with Panitumumab needs to be discontinued.	\xmark	\xmark	\xmark	\xmark	\xmark
	Alternatively, the patient should recieve anti VEGF therapy with Bevacizumab (and switch the chemotherapy backbone).	\xmark	\xmark	\xmark	\xmark	\xmark
	Local options especially including surgical resection of the tumor should be discussed in a multidisciplinary tumor board.	\cmark	\cmark	\xmark	\xmark	\xmark
Ch	The imaging data (MRI from December 2023 and February 2024) show a stable HCC lesion in size.	\cmark	\cmark	\cmark	\cmark	\cmark
	According to RECIST criteria there is no progression, nor response - the lesion size stays within stable range	\cmark	\cmark	\cmark	\cmark	\cmark
	Treatment options include continuing close monitoring as the patient seems to not wish to receive therapy at the moment	\xmark	\xmark	\xmark	\xmark	\xmark
	Options in case of disease progression should be discussed in a multidisciplinary tumor board and include local options (surgery, RAF, TACE) or systemic treatment (Atezolizumab / Bevacizumab)	\cmark	\cmark	\cmark	\cmark	\cmark
	Discuss the patient wishes and preferences to take a personalized decision	\xmark	\xmark	\cmark	\cmark	\xmark
Da	The imaging data shows multiple liver metastases in both images from February and July 2024 without clear signs of progression.	\xmark	\xmark	\xmark	\xmark	\xmark
	The patients tumor is KRAS wt, BRAF wt and MSS.	\xmark	\xmark	\xmark	\xmark	\xmark
	Local treatment options should be discussed in an interdisciplinary tumor board.	\cmark	\cmark	\xmark	\xmark	\xmark
	Given the stable disease conditions and apparently good tolerance, she could continue Regorafenib for now.	\xmark	\xmark	\xmark	\xmark	\xmark
	In case of progression in the future, re-exposing platin-based chemotherapy (if tolerated well) might be an option.	\xmark	\xmark	\xmark	\xmark	\xmark
J	The patients CT scans show progressive disease in the lungs with enlarged metastases in July compared to February.	\xmark	\xmark	\cmark	\cmark	\xmark
	The tumor is MSS, KRAS wt and BRAF wt.	\xmark	\xmark	\xmark	\xmark	\xmark
	Her systemic treatment needs to be adopted due to the progression of the disease.	\cmark	\cmark	\cmark	\cmark	\cmark
	Options include switching from FOLFIRI to FOLFOX if tolerable	\xmark	\xmark	\xmark	\xmark	\xmark
	The patient should be discussed in a multidisciplinary tumor board to evaluate local options regarding the lung metastases.	\cmark	\cmark	\cmark	\cmark	\cmark
Ma	The liver lesion has responded to therapy between November 2022 and June 2024	\xmark	\cmark	\xmark	\cmark	\xmark
	The tumor is MSS, KRAS mutated and BRAF wild-type.	\xmark	\xmark	\xmark	\xmark	\xmark
	As the patient receives FOLFOX + Panitiumumab for over a year, treatment de-escalation (5-FU + Panitumumab) should be discussed.	\xmark	\xmark	\cmark	\xmark	\xmark
Mi	The patients images overall show stable disease over time (between February and May 2024).	\xmark	\xmark	\xmark	\xmark	\xmark
	As the disease is stable, Mr Martinez could continue treatment with FOLFIRI and Bevacizumab.	\xmark	\xmark	\xmark	\xmark	\xmark
	Given the KRAS mutation, EGFR blockade is ineffective.	\cmark	\cmark	\xmark	\cmark	\cmark
	Explore clinical trials for targeting KRAS G12D in the near future (in case of a definitive progression).	\cmark	\cmark	\cmark	\cmark	\cmark
P	The imaging studies show no evidence of disease in March, with a large new hepatic lesion in July.	\xmark	\xmark	\cmark	\xmark	\xmark
	A biopsy should be performed to confirm the diagnosis of recurrent CRC vs HCC (or any other entity).	\xmark	\xmark	\xmark	\xmark	\xmark
	In case of recurrent CRC, discuss local options in a multidisciplinary tumor board (surgery, local options).	\xmark	\xmark	\xmark	\xmark	\xmark
	In case systemic therapy is necessary, FOLFOX / FOLFIRI could be considered with Bevacizumab (if EGFR mutation is confirmed).	\xmark	\cmark	\xmark	\xmark	\xmark
	In the long term, clinical trials targeting EGFR T790M could be considered.	\xmark	\cmark	\xmark	\cmark	\xmark
Zh	The patient’s liver metastases are regressing under the current chemotherapy, indicating therapy responsiveness.	\xmark	\xmark	\xmark	\xmark	\xmark
	The tumor is BRAF mutated, KRAS wildtype, and MSI-High.	\xmark	\xmark	\xmark	\xmark	\xmark
	Given the responsiveness to the current treatment, and assuming no severe side effects, we can continue with the current therapy.	\xmark	\xmark	\xmark	\xmark	\xmark
	As an alternative, due to the MSI-High status, the patient could receive immunotherapy with Nivolumab and Ipilimumab.	\xmark	\xmark	\xmark	\xmark	\xmark
	Considering the BRAF mutation, targeted therapies could be explored for specific BRAF mutation subtypes, which requires further testing.	\xmark	\xmark	\xmark	\xmark	\xmark
